# Supplementary material for: Isoform-Level Transcriptome Analysis of Peripheral Blood Mononuclear Cells from Breast Cancer Patients Identifies a Disease-Associated RASGEF1A Isoform
Source: Cancers (Basel). 2024 Sep 16;16(18):3171. doi: 10.3390/cancers16183171 (PMC11429621; doi:10.3390/cancers16183171)
Supplement: Supplementary file 1 [file cancers-16-03171-s001.zip]

Archive with 3 entries (3 files):
- Figure S1. NEW RASGEF1A.pdf
- Figure S2. RASGEF1A.pdf
- Table S1_differentially expressed isoforms.xlsx
