# Supplementary material for: Isoform-Level Transcriptome Analysis of Peripheral Blood Mononuclear Cells from Breast Cancer Patients Identifies a Disease-Associated RASGEF1A Isoform
Source: Cancers (Basel). 2024 Sep 16;16(18):3171. doi: 10.3390/cancers16183171 (PMC11429621; doi:10.3390/cancers16183171)
Supplement: Supplementary file 1 [file cancers-16-03171-s001.zip › Table S1_differentially expressed isoforms.xlsx]

## Sheet: DEI
SYMBOL	Transcripts	ENSG	logFC	CI.L	CI.R	AveExpr	t	P.Value	adj.P.Val	B
RASGEF1A	ENST00000374459.1	ENSG00000198915.11	-5.10308	-6.92135	-3.28481	0.532406	-5.76597	4.33699e-06	0.11477	-4.23687
TBCB	ENST00000589996.1	ENSG00000105254.12	4.84283	3.05313	6.63254	-0.355952	5.55924	7.45599e-06	0.11477	-4.29134
DDB2	ENST00000378603.3	ENSG00000134574.11	5.0977	3.22912	6.96627	-0.656482	5.60481	6.61484e-06	0.11477	-4.29716
CCAR2	ENST00000523349.1	ENSG00000158941.16	3.03174	1.73103	4.33246	-1.56057	4.78859	5.72575e-05	0.661023	-4.38806
SON	ENST00000300278.4	ENSG00000159140.20	-0.356088	-0.567408	-0.144769	6.69526	-3.46192	0.00184881	0.985874	-2.43233
PDPR	ENST00000568530.1	ENSG00000090857.13	0.563986	0.25738	0.870591	5.53295	3.77908	0.000818522	0.985874	-2.58532
RPL32	ENST00000435983.1	ENSG00000144713.12	-0.659321	-1.12094	-0.197702	7.26492	-2.93435	0.00685382	0.985874	-2.88391
ZMYND8	ENST00000360911.3	ENSG00000101040.19	0.597555	0.210635	0.984474	5.21042	3.17289	0.00382162	0.985874	-3.21637
RSU1	ENST00000345264.5	ENSG00000148484.18	-0.461055	-0.79726	-0.124851	6.38008	-2.81739	0.00907281	0.985874	-3.21724
S100A8	ENST00000368733.3	ENSG00000143546.10	-0.734566	-1.33065	-0.138481	8.28751	-2.53175	0.0176594	0.985874	-3.21901
RGS2	ENST00000235382.5	ENSG00000116741.8	-0.888455	-1.57594	-0.200974	6.88184	-2.65505	0.0132938	0.985874	-3.29111
SRSF2	ENST00000359995.5	ENSG00000161547.16	-0.371968	-0.652541	-0.0913944	6.38235	-2.72369	0.0113234	0.985874	-3.30976
CORO7	ENST00000251166.4	ENSG00000262246.6	-0.272935	-0.490364	-0.0555058	7.15999	-2.57893	0.0158516	0.985874	-3.31545
GNLY	ENST00000263863.4	ENSG00000115523.16	-0.733636	-1.35339	-0.113883	8.52599	-2.43198	0.0221273	0.985874	-3.32696
PSMB6	ENST00000270586.3	ENSG00000142507.10	-0.389406	-0.647648	-0.131164	5.04982	-3.09794	0.00459895	0.985874	-3.33437
ZC3H6	ENST00000409871.1	ENSG00000188177.14	0.877276	0.402824	1.35173	3.92197	3.79876	0.000777777	0.985874	-3.33904
IDS	ENST00000340855.6	ENSG00000010404.18	-0.759868	-1.3466	-0.173133	6.56649	-2.66069	0.0131205	0.985874	-3.34273
ADAM8	ENST00000445355.3	ENSG00000151651.16	-0.482316	-0.886632	-0.0779997	7.60044	-2.4508	0.0212118	0.985874	-3.40181
CSNK1G2	ENST00000255641.8	ENSG00000133275.16	-0.188355	-0.34753	-0.0291803	7.46928	-2.43109	0.0221715	0.985874	-3.43922
GIMAP5	ENST00000476324.1	ENSG00000196329.11	0.637762	0.176182	1.09934	5.29329	2.83863	0.00862492	0.985874	-3.45929
PHYKPL	ENST00000308158.5	ENSG00000175309.15	-0.866344	-1.38217	-0.350514	4.11197	-3.4505	0.00190324	0.985874	-3.46967
SLC25A22	ENST00000320230.5	ENSG00000177542.11	-0.360247	-0.617494	-0.102999	4.9906	-2.87705	0.00786754	0.985874	-3.5153
MAP7D1	ENST00000316156.4	ENSG00000116871.15	-0.53231	-0.951451	-0.11317	5.91837	-2.60917	0.0147848	0.985874	-3.51805
TESPA1	ENST00000524622.1	ENSG00000135426.16	0.402672	0.0693431	0.736	6.48236	2.48186	0.0197775	0.985874	-3.52738
RSU1	ENST00000377911.1	ENSG00000148484.18	-0.603979	-1.05677	-0.15119	5.37377	-2.74046	0.0108853	0.985874	-3.52867
MADD	ENST00000402192.2	ENSG00000110514.19	-0.428806	-0.759107	-0.0985064	5.47605	-2.66717	0.0129241	0.985874	-3.55941
TBC1D22A	ENST00000406733.1	ENSG00000054611.14	-0.817496	-1.28951	-0.345486	3.72034	-3.55822	0.00144612	0.985874	-3.56822
CPSF7	ENST00000439958.3	ENSG00000149532.15	-0.207048	-0.378639	-0.0354581	6.23176	-2.479	0.0199054	0.985874	-3.5747
NA	ENST00000404233.3	NA	-0.2555	-0.471315	-0.0396848	6.48268	-2.43224	0.0221142	0.985874	-3.57963
MYADM	ENST00000391770.4	ENSG00000179820.16	-0.538402	-0.994085	-0.082719	6.26409	-2.4274	0.0223553	0.985874	-3.62214
HSPA5	ENST00000324460.6	ENSG00000044574.8	-0.325551	-0.621777	-0.0293259	7.62656	-2.25785	0.0324825	0.985874	-3.62316
BRI3	ENST00000297290.3	ENSG00000164713.9	-0.520535	-0.979247	-0.061823	6.8708	-2.33135	0.0276666	0.985874	-3.62906
LDHA	ENST00000396222.2	ENSG00000134333.14	-0.375707	-0.680189	-0.0712251	5.58492	-2.53505	0.0175271	0.985874	-3.64484
FOS	ENST00000303562.4	ENSG00000170345.10	-1.02429	-1.96363	-0.084961	7.64511	-2.24028	0.0337406	0.985874	-3.64843
CEBPD	ENST00000408965.3	ENSG00000221869.4	-0.585044	-1.11173	-0.0583552	7.14367	-2.28209	0.0308163	0.985874	-3.64863
EEF1D	ENST00000534377.1	ENSG00000104529.17	-0.846655	-1.45872	-0.23459	4.59077	-2.84189	0.00855812	0.985874	-3.66579
ATP5PF	ENST00000284971.3	ENSG00000154723.12	-0.304578	-0.535892	-0.0732641	4.85652	-2.70517	0.0118261	0.985874	-3.67205
UBC	ENST00000339647.5	ENSG00000150991.15	-0.376228	-0.73821	-0.0142462	9.44603	-2.13532	0.0422188	0.985874	-3.68331
ZNF496	ENST00000294753.4	ENSG00000162714.12	-0.762072	-1.19314	-0.331006	3.33524	-3.63204	0.00119661	0.985874	-3.68604
ARRB2	ENST00000572457.1	ENSG00000141480.18	-0.577409	-1.11361	-0.0412097	7.46572	-2.21236	0.0358316	0.985874	-3.69111
NAP1L1	ENST00000552056.1	ENSG00000187109.14	0.260846	0.0424148	0.479278	5.65353	2.45339	0.0210885	0.985874	-3.69446
PLD3	ENST00000356508.5	ENSG00000105223.20	-0.38037	-0.728691	-0.0320496	7.01834	-2.2435	0.0335073	0.985874	-3.701
ITGAL	ENST00000356798.6	ENSG00000005844.17	-0.268211	-0.527609	-0.00881238	8.98752	-2.12426	0.0432151	0.985874	-3.70696
MYO1G	ENST00000258787.7	ENSG00000136286.16	-0.441007	-0.847566	-0.0344474	7.04767	-2.22853	0.0346066	0.985874	-3.71388
TFEB	ENST00000406563.2	ENSG00000112561.18	-0.748371	-1.29343	-0.203308	4.43192	-2.82077	0.00900003	0.985874	-3.71827
NUDCD3	ENST00000460110.1	ENSG00000015676.18	0.378824	0.0869947	0.670653	4.74892	2.6669	0.0129322	0.985874	-3.71865
ZNF317	ENST00000247956.6	ENSG00000130803.15	1.0632	0.321796	1.80461	4.1313	2.94617	0.00666075	0.985874	-3.72457
VCAN	ENST00000342785.4	ENSG00000038427.16	-0.863434	-1.6051	-0.121769	5.85185	-2.39177	0.0242056	0.985874	-3.72658
USP7	ENST00000344836.4	ENSG00000187555.15	0.293704	0.0463045	0.541104	5.53474	2.43898	0.0217825	0.985874	-3.72715
SESN3	ENST00000536441.1	ENSG00000149212.11	0.441142	0.0553963	0.826887	5.99308	2.3495	0.0265823	0.985874	-3.72839
GLIPR2	ENST00000377960.4	ENSG00000122694.16	-0.363083	-0.69962	-0.0265458	6.97118	-2.21652	0.035513	0.985874	-3.73386
USP8	ENST00000396444.3	ENSG00000138592.14	-0.783933	-1.28971	-0.278159	3.72958	-3.18435	0.00371452	0.985874	-3.73702
ITGAM	ENST00000544665.3	ENSG00000169896.17	-0.391483	-0.758313	-0.0246537	7.16456	-2.19254	0.0373859	0.985874	-3.73945
ZNF217	ENST00000302342.3	ENSG00000171940.13	0.439002	0.0528486	0.825156	5.96758	2.33563	0.0274072	0.985874	-3.74429
NDUFS8	ENST00000313468.5	ENSG00000110717.13	-0.402552	-0.747746	-0.0573593	5.66283	-2.39584	0.0239873	0.985874	-3.74592
COG8	ENST00000306875.4	ENSG00000213380.15	0.396957	0.122992	0.670921	3.93886	2.97678	0.00618441	0.985874	-3.74995
NDOR1	ENST00000344894.5	ENSG00000188566.13	-0.407401	-0.738752	-0.0760494	5.08018	-2.52599	0.0178928	0.985874	-3.75179
AMPD2	ENST00000393688.3	ENSG00000116337.16	-0.965482	-1.74182	-0.189144	5.03757	-2.555	0.0167457	0.985874	-3.75471
C2CD2L	ENST00000336702.3	ENSG00000172375.13	-0.357822	-0.643011	-0.0726324	4.86267	-2.57769	0.0158966	0.985874	-3.75997
GRK2	ENST00000416281.2	ENSG00000173020.11	-0.6695	-1.20306	-0.135943	4.87174	-2.57791	0.0158888	0.985874	-3.76473
FHOD1	ENST00000258201.4	ENSG00000135723.14	-0.439884	-0.812828	-0.0669392	5.40847	-2.42321	0.0225659	0.985874	-3.76798
TMBIM6	ENST00000395006.4	ENSG00000139644.13	-0.475178	-0.932477	-0.0178793	7.51772	-2.13479	0.0422661	0.985874	-3.77118
MAF1	ENST00000534585.1	ENSG00000179632.10	-0.806618	-1.36129	-0.25195	3.90167	-2.98767	0.00602297	0.985874	-3.77984
NA	ENST00000388745.4	NA	0.401255	0.0448496	0.75766	5.84982	2.31299	0.0288044	0.985874	-3.78105
NA	ENST00000427450.1	NA	0.765481	0.14972	1.38124	4.81895	2.554	0.0167843	0.985874	-3.78429
E2F4	ENST00000379378.3	ENSG00000205250.9	-0.246389	-0.475034	-0.0177443	6.52613	-2.2139	0.0357131	0.985874	-3.78443
RALGDS	ENST00000372047.3	ENSG00000160271.16	-0.750928	-1.36864	-0.133213	5.06028	-2.49751	0.0190887	0.985874	-3.78463
LDHA	ENST00000379412.5	ENSG00000134333.14	-0.287391	-0.556427	-0.0183543	6.66893	-2.19462	0.0372196	0.985874	-3.78729
CHMP1B	ENST00000526991.2	ENSG00000255112.2	-0.300943	-0.573618	-0.0282673	6.08158	-2.26744	0.0318137	0.985874	-3.79118
SEC61B	ENST00000223641.4	ENSG00000106803.10	-0.31837	-0.583839	-0.0529005	5.07603	-2.46386	0.0205975	0.985874	-3.7964
TRMT1	ENST00000357720.4	ENSG00000104907.12	-0.522123	-0.922085	-0.12216	4.42608	-2.68196	0.012486	0.985874	-3.79679
KMT2E	ENST00000257745.4	ENSG00000005483.20	0.327836	0.0152122	0.640461	6.86145	2.15443	0.0405455	0.985874	-3.80461
SAMD1	ENST00000533683.2	ENSG00000141858.11	-0.299846	-0.564533	-0.0351588	5.58664	-2.32736	0.0279105	0.985874	-3.81194
VIM	ENST00000224237.5	ENSG00000026025.16	-0.294832	-0.590189	0.000525761	10.6288	-2.0508	0.0503803	0.985874	-3.81739
S100A12	ENST00000368737.3	ENSG00000163221.9	-0.622364	-1.20571	-0.0390204	6.43961	-2.19189	0.037438	0.985874	-3.81861
RPL13	ENST00000563270.1	ENSG00000167526.13	1.71032	0.219438	3.2012	5.48481	2.35685	0.0261543	0.985874	-3.8201
AGTRAP	ENST00000314340.5	ENSG00000177674.16	-0.409473	-0.790079	-0.0288664	6.18226	-2.21028	0.0359919	0.985874	-3.82986
SCNM1	ENST00000602841.1	ENSG00000163156.11	-0.45351	-0.851626	-0.0553949	5.39625	-2.34032	0.0271255	0.985874	-3.83413
RPL7	ENST00000396466.1	ENSG00000147604.14	-0.39204	-0.789819	0.00573994	8.73746	-2.02482	0.0531572	0.985874	-3.83976
GLYR1	ENST00000436648.5	ENSG00000140632.17	-0.415165	-0.785118	-0.0452109	5.51092	-2.30553	0.0292789	0.985874	-3.84208
S100A11	ENST00000271638.2	ENSG00000163191.6	-0.481079	-0.96645	0.00429252	7.95081	-2.03629	0.0519146	0.985874	-3.85368
ERP44	ENST00000262455.6	ENSG00000023318.8	-0.253603	-0.488437	-0.0187693	5.88901	-2.21867	0.0353493	0.985874	-3.85776
RBBP6	ENST00000562430.1	ENSG00000122257.20	0.581996	0.125868	1.03812	4.27593	2.62139	0.0143733	0.985874	-3.85924
ALG12	ENST00000330817.6	ENSG00000182858.14	-0.244315	-0.451017	-0.0376117	4.86303	-2.42829	0.0223109	0.985874	-3.85995
PPP1R12C	ENST00000263433.3	ENSG00000125503.13	-0.497187	-0.958013	-0.0363614	5.90283	-2.21657	0.035509	0.985874	-3.8603
ARRB2	ENST00000346341.2	ENSG00000141480.18	-0.328287	-0.634252	-0.0223218	5.96001	-2.20435	0.0364528	0.985874	-3.86146
ZNF445	ENST00000425708.2	ENSG00000185219.17	0.41805	0.0779343	0.758165	4.51061	2.52522	0.017924	0.985874	-3.86387
NCF4	ENST00000397147.4	ENSG00000100365.15	-0.712593	-1.32286	-0.102331	4.99361	-2.39896	0.0238214	0.985874	-3.8658
WDR5	ENST00000358625.3	ENSG00000196363.9	-0.296325	-0.535762	-0.0568875	4.44768	-2.54258	0.0172283	0.985874	-3.87077
H2AFY	ENST00000312469.4	ENSG00000113648.16	-0.46244	-0.887515	-0.0373649	5.6827	-2.23505	0.0341237	0.985874	-3.87416
ATG2A	ENST00000418259.1	ENSG00000110046.13	-0.412336	-0.776867	-0.0478047	5.21799	-2.32388	0.0281244	0.985874	-3.87435
HEBP2	ENST00000607197.1	ENSG00000051620.11	-0.235822	-0.447905	-0.02374	5.38794	-2.28443	0.0306593	0.985874	-3.87491
STK4	ENST00000372806.3	ENSG00000101109.12	0.207394	-0.00298087	0.417768	7.51568	2.02535	0.0530986	0.985874	-3.88689
NBEAL2	ENST00000450053.3	ENSG00000160796.17	-0.383339	-0.777611	0.0109335	8.17165	-1.99749	0.0562219	0.985874	-3.88835
TMEM8A	ENST00000431232.2	ENSG00000129925.11	-0.282413	-0.55116	-0.0136654	6.01853	-2.15893	0.0401606	0.985874	-3.89234
TFE3	ENST00000493583.1	ENSG00000068323.17	0.776128	0.174678	1.37758	4.07663	2.65113	0.0134154	0.985874	-3.89249
MTR	ENST00000366577.5	ENSG00000116984.13	0.280017	0.0360506	0.523983	4.92643	2.35805	0.0260853	0.985874	-3.89321
COX20	ENST00000464757.1	ENSG00000203667.10	0.620667	0.147645	1.09369	3.967	2.69573	0.0120905	0.985874	-3.89357
NA	ENST00000304718.4	NA	2.25655	0.632332	3.88077	3.91985	2.85429	0.0083082	0.985874	-3.89378
GPS1	ENST00000578552.1	ENSG00000169727.12	-0.300952	-0.576547	-0.0253576	5.42641	-2.24349	0.0335075	0.985874	-3.90095
CASP10	ENST00000286186.6	ENSG00000003400.14	0.555286	0.076105	1.03447	4.78904	2.38076	0.0248054	0.985874	-3.90316
PPP1R15A	ENST00000200453.5	ENSG00000087074.8	-0.676793	-1.35426	0.000676722	6.9169	-2.05241	0.0502131	0.985874	-3.90456
2006-09-01	ENST00000354416.3	ENSG00000125354.23	0.66283	0.0920339	1.23363	4.75812	2.38572	0.0245336	0.985874	-3.90663
NT5C2	ENST00000404739.3	ENSG00000076685.18	-0.364279	-0.695954	-0.0326047	5.21858	-2.25642	0.0325832	0.985874	-3.92236
SLCO3A1	ENST00000555549.1	ENSG00000176463.14	-0.879842	-1.52257	-0.237113	3.71752	-2.81238	0.00918156	0.985874	-3.92379
DISC1	ENST00000366637.3	ENSG00000162946.22	-0.618462	-1.03506	-0.201863	3.29136	-3.04995	0.00517396	0.985874	-3.92447
FBXL5	ENST00000513163.1	ENSG00000118564.14	-0.364548	-0.718808	-0.0102873	6.07265	-2.11412	0.0441464	0.985874	-3.92481
ITPK1	ENST00000556603.2	ENSG00000100605.17	-0.41453	-0.829205	0.000145662	6.63059	-2.05374	0.0500748	0.985874	-3.92513
ARHGDIA	ENST00000269321.7	ENSG00000141522.12	-0.31684	-0.650211	0.0165313	9.05644	-1.95258	0.0615968	0.985874	-3.92592
CD14	ENST00000401743.2	ENSG00000170458.14	-0.565208	-1.15943	0.0290182	8.57188	-1.95413	0.061404	0.985874	-3.92893
RHOG	ENST00000351018.4	ENSG00000177105.10	-0.314903	-0.644154	0.0143485	8.02733	-1.96493	0.060076	0.985874	-3.9301
GNAI2	ENST00000266027.5	ENSG00000114353.17	-0.27741	-0.569812	0.014992	9.54871	-1.94913	0.0620289	0.985874	-3.93305
KMT2C	ENST00000355193.2	ENSG00000055609.18	1.89833	0.337714	3.45895	4.45636	2.49904	0.0190228	0.985874	-3.93362
MACF1	ENST00000360115.4	ENSG00000127603.25	-0.384548	-0.75759	-0.0115051	5.9597	-2.11782	0.0438041	0.985874	-3.93405
PARP12	ENST00000488726.1	ENSG00000059378.12	-0.352286	-0.670312	-0.0342599	5.01954	-2.27578	0.0312421	0.985874	-3.93873
MED25	ENST00000312865.6	ENSG00000104973.18	-0.39398	-0.767179	-0.0207815	5.56663	-2.16886	0.0393216	0.985874	-3.94
MAPKAPK2	ENST00000367103.3	ENSG00000162889.10	-0.218886	-0.434288	-0.00348301	6.13192	-2.08768	0.0466607	0.985874	-3.94009
NA	ENST00000579635.1	NA	-0.218886	-0.434288	-0.00348301	6.13192	-2.08768	0.0466607	0.985874	-3.94009
SCAF11	ENST00000465950.1	ENSG00000139218.18	1.08334	0.35654	1.81014	3.21635	3.0623	0.00501971	0.985874	-3.94029
PCED1B	ENST00000546455.1	ENSG00000179715.13	0.64111	0.150342	1.13188	3.78279	2.68382	0.0124316	0.985874	-3.94351
DRG2	ENST00000225729.3	ENSG00000108591.10	-0.286757	-0.540863	-0.0326516	4.80487	-2.31845	0.0284617	0.985874	-3.94389
SPG11	ENST00000261866.7	ENSG00000104133.15	-0.709131	-1.35976	-0.0585013	5.19574	-2.23919	0.0338205	0.985874	-3.94392
TCF25	ENST00000263346.8	ENSG00000141002.20	-0.19986	-0.40177	0.00204945	6.59534	-2.03361	0.0522029	0.985874	-3.94527
ITK	ENST00000519402.1	ENSG00000113263.12	0.424752	0.0165113	0.832993	5.66721	2.13755	0.0420198	0.985874	-3.94841
ORC4	ENST00000392857.5	ENSG00000115947.13	0.432509	0.0815257	0.783493	4.0749	2.53167	0.0176627	0.985874	-3.9528
BACH2	ENST00000537989.1	ENSG00000112182.15	0.625035	0.0541888	1.19588	5.02389	2.24949	0.0330762	0.985874	-3.95362
AC124319.1	ENST00000582970.1	ENSG00000173821.19	0.210512	-0.00851838	0.429543	7.27082	1.97456	0.0589125	0.985874	-3.95363
EFHD2	ENST00000375980.4	ENSG00000142634.13	-0.301926	-0.623377	0.0195245	8.9199	-1.92968	0.0645083	0.985874	-3.95459
KLRK1	ENST00000240618.6	ENSG00000213809.9	-0.380115	-0.773836	0.0136054	7.08664	-1.98347	0.0578542	0.985874	-3.95755
COMMD9	ENST00000263401.5	ENSG00000110442.12	-0.321917	-0.628287	-0.0155478	5.48188	-2.15872	0.0401781	0.985874	-3.95777
PNRC1	ENST00000336032.3	ENSG00000146278.10	-0.281776	-0.577682	0.0141296	7.55584	-1.95636	0.0611281	0.985874	-3.95852
PPP1CA	ENST00000376745.4	ENSG00000172531.15	-0.239413	-0.490521	0.0116947	7.4762	-1.95878	0.0608294	0.985874	-3.95976
BAZ2B	ENST00000392783.2	ENSG00000123636.18	-0.733958	-1.30666	-0.161257	3.87361	-2.63294	0.0139939	0.985874	-3.96064
TCIRG1	ENST00000532635.1	ENSG00000110719.10	-0.757609	-1.50473	-0.0104866	6.00547	-2.0833	0.0470897	0.985874	-3.96162
SEC24C	ENST00000345254.4	ENSG00000176986.16	-0.322818	-0.644581	-0.0010545	6.13047	-2.06119	0.0493066	0.985874	-3.96333
ZNF827	ENST00000508784.1	ENSG00000151612.16	0.444997	0.0877338	0.802259	3.94684	2.55898	0.0165939	0.985874	-3.96632
NA	ENST00000221347.6	NA	0.689768	0.0630658	1.31647	4.88571	2.2612	0.0322471	0.985874	-3.96723
ANKRD13D	ENST00000511455.2	ENSG00000172932.14	-0.578841	-1.13424	-0.0234411	5.51039	-2.14117	0.0416998	0.985874	-3.97024
COG1	ENST00000299886.4	ENSG00000166685.12	-0.42091	-0.762715	-0.0791057	4.01154	-2.52994	0.0177325	0.985874	-3.9739
AC138969.1	ENST00000537112.1	ENSG00000183889.12	-0.586918	-1.11641	-0.0574254	4.80064	-2.27727	0.0311408	0.985874	-3.97608
APLP2	ENST00000278756.7	ENSG00000084234.17	-0.669497	-1.31179	-0.0272004	5.45528	-2.14146	0.0416739	0.985874	-3.97802
NA	ENST00000543137.1	NA	-0.669497	-1.31179	-0.0272004	5.45528	-2.14146	0.0416739	0.985874	-3.97802
ATXN2L	ENST00000340394.8	ENSG00000168488.18	-0.466633	-0.940075	0.00680914	6.30862	-2.02491	0.0531464	0.985874	-3.97877
AC011481.1	ENST00000405636.2	ENSG00000130204.13	-0.347786	-0.649706	-0.0458667	4.43429	-2.36657	0.0255981	0.985874	-3.97913
NA	ENST00000400153.2	NA	0.417694	0.0465476	0.788841	4.58802	2.31212	0.0288593	0.985874	-3.98091
HDAC10	ENST00000216271.5	ENSG00000100429.18	-0.396128	-0.779692	-0.0125632	5.52243	-2.12175	0.0434435	0.985874	-3.98109
TTL	ENST00000233336.6	ENSG00000114999.8	0.600374	0.157149	1.0436	3.44449	2.78289	0.00984737	0.985874	-3.98113
UBXN7	ENST00000296328.4	ENSG00000163960.12	0.388243	0.0238299	0.752656	5.11351	2.18881	0.037685	0.985874	-3.98121
SMG5	ENST00000361813.5	ENSG00000198952.8	-0.231613	-0.465026	0.00180023	6.10832	-2.03862	0.0516662	0.985874	-3.98378
ZDHHC13	ENST00000525490.1	ENSG00000177054.14	1.15751	0.591238	1.72379	1.98467	4.19949	0.000272486	0.985874	-3.9894
SERPINA1	ENST00000449399.3	ENSG00000197249.13	-0.550158	-1.13873	0.0384166	7.66892	-1.92037	0.0657255	0.985874	-3.99223
NFATC3	ENST00000349223.5	ENSG00000072736.19	0.39584	0.0133816	0.778298	5.35879	2.12634	0.0430254	0.985874	-3.99388
HEXA	ENST00000567159.1	ENSG00000213614.9	-0.548082	-1.01318	-0.0829819	4.21238	-2.42101	0.0226772	0.985874	-3.99426
DUSP1	ENST00000239223.3	ENSG00000120129.6	-0.885855	-1.84525	0.0735428	8.60703	-1.89698	0.0688719	0.985874	-3.99598
DAPP1	ENST00000512369.1	ENSG00000070190.13	0.658138	0.127236	1.18904	3.84518	2.54683	0.0170616	0.985874	-3.99636
PSMG2	ENST00000585331.2	ENSG00000128789.21	-0.326223	-0.624925	-0.0275217	4.77838	-2.24375	0.0334885	0.985874	-3.99675
AP1G2	ENST00000535852.2	ENSG00000213983.11	-0.71082	-1.29336	-0.12828	3.98665	-2.50687	0.0186879	0.985874	-3.99856
TKT	ENST00000450814.2	ENSG00000163931.16	-2.20805	-4.01404	-0.402055	4.36498	-2.51183	0.0184784	0.985874	-3.99891
NA	ENST00000609624.1	NA	-2.20805	-4.01404	-0.402055	4.36498	-2.51183	0.0184784	0.985874	-3.99891
NA	ENST00000369291.5	NA	0.289476	0.0311452	0.547808	4.49323	2.30215	0.029496	0.985874	-4.0024
ARL8A	ENST00000272217.2	ENSG00000143862.8	-0.321209	-0.648518	0.00610023	6.11078	-2.01617	0.0541103	0.985874	-4.0028
PI4KA	ENST00000477245.1	ENSG00000241973.10	-0.363745	-0.710351	-0.0171399	5.14103	-2.15606	0.040406	0.985874	-4.00366
ZNF506	ENST00000591639.1	ENSG00000081665.14	0.350301	0.0312406	0.669361	4.65129	2.25562	0.0326396	0.985874	-4.00518
PRKD2	ENST00000600194.1	ENSG00000105287.12	0.465159	0.0467552	0.883562	4.54348	2.28404	0.0306855	0.985874	-4.00562
PPP1R14B	ENST00000309318.3	ENSG00000173457.11	-0.327886	-0.600257	-0.0555145	3.98756	-2.4732	0.020168	0.985874	-4.00593
FCGRT	ENST00000426395.3	ENSG00000104870.12	-0.353001	-0.725684	0.0196814	6.8742	-1.94596	0.062426	0.985874	-4.00677
TRIM56	ENST00000306085.6	ENSG00000169871.13	0.281293	0.0135507	0.549035	5.0752	2.15844	0.0402022	0.985874	-4.00713
CYBC1	ENST00000578895.1	ENSG00000178927.18	0.71398	0.159859	1.2681	3.58599	2.64715	0.01354	0.985874	-4.00856
AKT1	ENST00000407796.2	ENSG00000142208.16	-0.222308	-0.4571	0.0124847	6.84091	-1.94522	0.0625201	0.985874	-4.00896
ALOX5	ENST00000374391.2	ENSG00000012779.11	-0.393542	-0.78819	0.00110678	5.77285	-2.0487	0.0506003	0.985874	-4.00945
NA	ENST00000574291.1	NA	-0.393542	-0.78819	0.00110678	5.77285	-2.0487	0.0506003	0.985874	-4.00945
ANXA1	ENST00000257497.6	ENSG00000135046.14	-0.321455	-0.668688	0.0257772	7.68709	-1.90195	0.0681926	0.985874	-4.01004
IL1RN	ENST00000354115.2	ENSG00000136689.18	-0.771372	-1.44618	-0.0965636	4.36811	-2.34845	0.0266439	0.985874	-4.01168
DNM2	ENST00000355667.6	ENSG00000079805.16	-0.350148	-0.713572	0.0132746	6.37106	-1.97942	0.0583332	0.985874	-4.01215
EIF5	ENST00000216554.3	ENSG00000100664.11	-0.458612	-0.88063	-0.0365938	4.73014	-2.23261	0.0343042	0.985874	-4.01288
GANAB	ENST00000532402.1	ENSG00000089597.18	-2.14846	-3.8995	-0.39742	4.21189	-2.52075	0.0181075	0.985874	-4.01295
MAP3K11	ENST00000532507.1	ENSG00000173327.8	-0.568252	-1.15681	0.0203016	6.30974	-1.98359	0.0578392	0.985874	-4.01494
FCHSD1	ENST00000435817.2	ENSG00000197948.11	-0.503455	-0.961462	-0.0454483	4.59988	-2.25833	0.0324489	0.985874	-4.01819
MAP2K2	ENST00000394867.4	ENSG00000126934.13	3.65293	1.08803	6.21784	3.73973	2.92597	0.00699395	0.985874	-4.01878
MIB2	ENST00000479659.1	ENSG00000197530.12	-0.644478	-1.20396	-0.0849996	4.24498	-2.36659	0.0255969	0.985874	-4.01917
GTF2IP4	ENST00000544802.1	ENSG00000233369.7	1.27966	0.452986	2.10633	2.81288	3.18023	0.00375269	0.985874	-4.01931
NA	ENST00000572225.1	NA	1.27966	0.452986	2.10633	2.81288	3.18023	0.00375269	0.985874	-4.01931
KIAA0040	ENST00000423313.1	ENSG00000235750.10	0.615782	-0.025404	1.25697	6.29633	1.97306	0.0590921	0.985874	-4.02167
RBM47	ENST00000381795.6	ENSG00000163694.15	-0.724452	-1.29283	-0.156075	3.62627	-2.61861	0.0144659	0.985874	-4.02522
APOBR	ENST00000564831.1	ENSG00000184730.11	-0.353474	-0.735259	0.0283104	7.29845	-1.90212	0.0681693	0.985874	-4.02578
G3BP1	ENST00000394123.3	ENSG00000145907.15	0.324459	-0.0026429	0.651562	5.66306	2.03786	0.0517467	0.985874	-4.02583
JAML	ENST00000526620.1	ENSG00000160593.18	-0.399436	-0.802112	0.00324012	5.6938	-2.03793	0.0517394	0.985874	-4.02593
SETDB2	ENST00000354234.4	ENSG00000136169.16	0.561334	0.109003	1.01366	3.69786	2.54955	0.0169561	0.985874	-4.02611
STRADA	ENST00000583085.1	ENSG00000266173.7	0.874266	0.266206	1.48233	3.01472	2.95389	0.00653736	0.985874	-4.02956
POM121	ENST00000358357.3	ENSG00000196313.11	-2.20818	-4.23824	-0.178118	4.9471	-2.23472	0.0341481	0.985874	-4.03137
STAB1	ENST00000321725.6	ENSG00000010327.10	-0.787323	-1.60903	0.0343845	6.25341	-1.96849	0.0596433	0.985874	-4.0342
CTDSP1	ENST00000273062.2	ENSG00000144579.7	-0.214029	-0.449353	0.0212945	8.1039	-1.86855	0.0728711	0.985874	-4.03426
CCR7	ENST00000246657.2	ENSG00000126353.3	0.498346	-0.0440774	1.04077	7.39884	1.88752	0.0701814	0.985874	-4.03475
EHBP1L1	ENST00000309295.4	ENSG00000173442.13	-0.255031	-0.533316	0.0232547	7.52304	-1.88278	0.0708446	0.985874	-4.0355
MBNL1	ENST00000497971.1	ENSG00000152601.17	0.828973	0.0922704	1.56568	4.29407	2.31178	0.0288812	0.985874	-4.0359
OGA	ENST00000361464.3	ENSG00000198408.14	0.30096	-0.0131605	0.615081	6.16239	1.96839	0.059656	0.985874	-4.03596
PTGER4	ENST00000302472.3	ENSG00000171522.6	-0.366355	-0.738059	0.00534859	5.6749	-2.0249	0.053148	0.985874	-4.03724
CD82	ENST00000525898.1	ENSG00000085117.12	0.558733	0.0906563	1.02681	3.8665	2.45237	0.0211374	0.985874	-4.03734
DEDD2	ENST00000593804.1	ENSG00000160570.14	-0.272436	-0.561034	0.0161625	6.49435	-1.9394	0.0632575	0.985874	-4.03736
ACTR3	ENST00000478928.1	ENSG00000115091.11	0.638611	0.0287866	1.24843	4.88639	2.15144	0.0408032	0.985874	-4.03838
PRKDC	ENST00000314191.2	ENSG00000253729.7	-1.80885	-3.37808	-0.239608	4.36773	-2.36816	0.0255081	0.985874	-4.0422
RABL6	ENST00000311502.7	ENSG00000196642.19	-0.223985	-0.459159	0.0111884	6.2238	-1.95672	0.0610836	0.985874	-4.04226
NA	ENST00000523565.1	NA	1.55315	0.119475	2.98683	4.66065	2.22567	0.0348207	0.985874	-4.04229
ITGAM	ENST00000561838.1	ENSG00000169896.17	-0.660111	-1.19362	-0.126604	3.69375	-2.542	0.0172512	0.985874	-4.04232
SIRPA	ENST00000356025.3	ENSG00000198053.11	-0.443474	-0.91085	0.0239024	6.32011	-1.94939	0.0619954	0.985874	-4.04237
TFPI	ENST00000481132.1	ENSG00000003436.16	0.405799	0.0208821	0.790715	4.77608	2.16592	0.0395687	0.985874	-4.04306
RASA4	ENST00000522223.1	ENSG00000105808.17	-0.601032	-1.05422	-0.147844	3.32399	-2.72469	0.0112966	0.985874	-4.04464
YIPF4	ENST00000238831.4	ENSG00000119820.11	0.463349	0.00512621	0.921572	5.2143	2.07744	0.0476679	0.985874	-4.04591
TRIM33	ENST00000358465.2	ENSG00000197323.12	0.343938	-0.0149295	0.702805	6.01978	1.96899	0.0595828	0.985874	-4.04709
CAPNS1	ENST00000588815.1	ENSG00000126247.10	-0.282934	-0.596854	0.0309851	8.68453	-1.85168	0.0753393	0.985874	-4.0479
KLF7	ENST00000309446.6	ENSG00000118263.15	0.332266	-0.00355962	0.668091	5.4732	2.03268	0.0523024	0.985874	-4.04912
NCLN	ENST00000592737.1	ENSG00000125912.11	-0.38987	-0.751494	-0.0282454	4.55358	-2.21493	0.0356343	0.985874	-4.04952
WDR45	ENST00000376372.3	ENSG00000196998.18	-0.388937	-0.688954	-0.0889193	3.38403	-2.66336	0.0130391	0.985874	-4.05003
NA	ENST00000602067.1	NA	-0.388937	-0.688954	-0.0889193	3.38403	-2.66336	0.0130391	0.985874	-4.05003
RNASE2	ENST00000304625.2	ENSG00000169385.3	-0.688829	-1.31443	-0.0632252	4.40921	-2.26209	0.0321852	0.985874	-4.0505
ASAH1	ENST00000518087.2	ENSG00000104763.19	-0.322054	-0.600022	-0.0440865	4.00119	-2.38031	0.0248303	0.985874	-4.05067
EIF1	ENST00000310837.4	ENSG00000173812.11	-0.392955	-0.820803	0.0348934	7.04355	-1.88691	0.0702661	0.985874	-4.05272
PSTPIP1	ENST00000558012.1	ENSG00000140368.12	-0.302352	-0.616382	0.0116782	5.88846	-1.97806	0.0584948	0.985874	-4.05306
PTPN23	ENST00000602307.1	ENSG00000076201.15	-1.94188	-3.3144	-0.569365	3.28504	-2.90672	0.00732607	0.985874	-4.05326
NA	ENST00000431726.1	NA	-1.94188	-3.3144	-0.569365	3.28504	-2.90672	0.00732607	0.985874	-4.05326
EIF4G2	ENST00000534272.1	ENSG00000110321.17	-0.313948	-0.633017	0.00512137	5.53475	-2.02149	0.0535226	0.985874	-4.05339
NA	ENST00000427284.1	NA	2.90391	0.674465	5.13335	3.88052	2.67599	0.012661	0.985874	-4.05455
PABPC1	ENST00000519363.1	ENSG00000070756.16	-1.79058	-3.59635	0.0151927	5.60675	-2.03718	0.05182	0.985874	-4.05609
PDZK1IP1	ENST00000294338.2	ENSG00000162366.8	0.621532	0.0129488	1.23011	5.01497	2.09817	0.045648	0.985874	-4.05624
GABARAP	ENST00000571129.1	ENSG00000170296.10	-0.607348	-1.25696	0.0422594	6.47553	-1.92081	0.0656668	0.985874	-4.05649
TMEM94	ENST00000579208.1	ENSG00000177728.17	-1.12992	-2.00893	-0.250915	3.51334	-2.64091	0.0137376	0.985874	-4.05786
S100A9	ENST00000368738.3	ENSG00000163220.11	-0.53573	-1.13197	0.0605145	9.24038	-1.84595	0.0761936	0.985874	-4.05883
S100A6	ENST00000368719.4	ENSG00000197956.10	-0.324071	-0.683286	0.0351445	7.72989	-1.85346	0.0750754	0.985874	-4.05904
PIGQ	ENST00000321878.5	ENSG00000007541.16	-0.417348	-0.800348	-0.0343493	4.39514	-2.23872	0.033855	0.985874	-4.06054
SPG11	ENST00000535302.2	ENSG00000104133.15	2.87098	1.00856	4.73341	3.086	3.16702	0.00387764	0.985874	-4.0609
ANXA2	ENST00000451270.2	ENSG00000182718.16	-0.312337	-0.660637	0.035964	8.08467	-1.84233	0.0767379	0.985874	-4.06316
NA	ENST00000539407.1	NA	0.810364	0.119366	1.50136	3.85948	2.40936	0.0232755	0.985874	-4.06354
MPV17	ENST00000380044.1	ENSG00000115204.15	-0.650561	-1.15804	-0.143079	3.39511	-2.63369	0.0139696	0.985874	-4.06668
DMTN	ENST00000517305.1	ENSG00000158856.18	3.26861	1.17938	5.35785	3.04939	3.21421	0.00344871	0.985874	-4.06817
PDLIM7	ENST00000355841.2	ENSG00000196923.14	-0.539741	-1.04866	-0.0308208	4.57849	-2.17888	0.0384917	0.985874	-4.06951
DGKZ	ENST00000529698.1	ENSG00000149091.15	-0.455346	-0.932058	0.0213663	5.84539	-1.96238	0.0603873	0.985874	-4.07003
TKT	ENST00000296289.6	ENSG00000163931.16	-0.381922	-0.794317	0.030472	6.47058	-1.90266	0.068096	0.985874	-4.07125
NA	ENST00000608828.1	NA	-0.381922	-0.794317	0.030472	6.47058	-1.90266	0.068096	0.985874	-4.07125
CHPT1	ENST00000229266.3	ENSG00000111666.11	-0.594369	-1.06413	-0.124608	3.42769	-2.59942	0.0151212	0.985874	-4.07251
OS9	ENST00000315970.7	ENSG00000135506.16	-0.270785	-0.568157	0.0265864	6.86606	-1.87078	0.0725502	0.985874	-4.07615
PARL	ENST00000317096.4	ENSG00000175193.13	-0.414469	-0.75872	-0.0702175	3.64008	-2.47351	0.0201538	0.985874	-4.07728
CYB561D1	ENST00000310611.4	ENSG00000174151.14	0.395128	0.0223309	0.767926	4.475	2.17753	0.0386032	0.985874	-4.07871
NA	ENST00000248673.3	NA	-0.687369	-1.46092	0.0861781	8.90397	-1.82558	0.0792983	0.985874	-4.07908
LTB4R	ENST00000396789.4	ENSG00000213903.9	-0.424236	-0.843693	-0.0047793	4.95452	-2.07787	0.0476257	0.985874	-4.08006
AKT1S1	ENST00000344175.5	ENSG00000204673.10	-0.501564	-0.96337	-0.0397588	4.29966	-2.23134	0.0343981	0.985874	-4.08097
PSD4	ENST00000460725.1	ENSG00000125637.15	2.50387	0.775733	4.232	3.06045	2.97668	0.00618601	0.985874	-4.08109
ICAM1	ENST00000264832.3	ENSG00000090339.9	-0.510946	-1.01658	-0.005313	4.9516	-2.07605	0.0478068	0.985874	-4.08277
NA	ENST00000342960.5	NA	-0.962003	-1.66591	-0.258101	3.07979	-2.80777	0.00928276	0.985874	-4.08315
TXK	ENST00000264316.4	ENSG00000074966.11	0.465932	0.00446745	0.927396	4.90552	2.07435	0.0479761	0.985874	-4.08449
PIAS2	ENST00000585916.1	ENSG00000078043.16	0.519854	0.14665	0.893058	2.88756	2.86176	0.0081611	0.985874	-4.08464
UBE2S	ENST00000264552.9	ENSG00000108106.14	-0.313849	-0.613754	-0.0139439	4.55803	-2.14998	0.0409296	0.985874	-4.08603
CYTH4	ENST00000248901.6	ENSG00000100055.21	-0.201762	-0.426875	0.0233509	7.25886	-1.84135	0.0768849	0.985874	-4.08606
SLX1A	ENST00000251303.6	ENSG00000132207.17	-1.61188	-3.14967	-0.0740987	4.71157	-2.15346	0.0406293	0.985874	-4.08994
UBB	ENST00000395839.1	ENSG00000170315.13	-0.641151	-1.352	0.0696961	6.93909	-1.85303	0.0751391	0.985874	-4.09002
CACNA2D4	ENST00000537784.1	ENSG00000151062.15	-0.657418	-1.17814	-0.136692	3.36078	-2.59376	0.0153197	0.985874	-4.09037
INO80B	ENST00000233331.7	ENSG00000115274.15	-0.378206	-0.733653	-0.0227597	4.38336	-2.18601	0.0379108	0.985874	-4.09106
CTSS	ENST00000368985.3	ENSG00000163131.11	-0.365687	-0.779041	0.0476662	9.11319	-1.81755	0.0805522	0.985874	-4.09139
BBIP1	ENST00000605265.1	ENSG00000214413.8	0.826396	0.206139	1.44665	3.07193	2.73725	0.0109679	0.985874	-4.09144
GPCPD1	ENST00000379019.4	ENSG00000125772.12	0.244555	-0.0185459	0.507657	6.05417	1.90964	0.067152	0.985874	-4.09202
PHF12	ENST00000332830.4	ENSG00000109118.14	-0.193574	-0.404476	0.017327	6.3224	-1.88567	0.0704388	0.985874	-4.09421
OGA	ENST00000370094.3	ENSG00000198408.14	0.705158	0.0875749	1.32274	3.84682	2.34579	0.0268008	0.985874	-4.0952
ZNF384	ENST00000361959.3	ENSG00000126746.17	-2.02353	-3.61335	-0.433702	3.63082	-2.61492	0.0145901	0.985874	-4.09636
TUFM	ENST00000313511.3	ENSG00000178952.11	-0.237164	-0.500039	0.025711	6.75822	-1.85352	0.0750662	0.985874	-4.097
DPP9	ENST00000262960.9	ENSG00000142002.17	-0.190557	-0.397554	0.0164391	6.20359	-1.8913	0.0696548	0.985874	-4.09741
SPARC	ENST00000521569.1	ENSG00000113140.11	0.524933	-0.0421465	1.09201	6.06403	1.90177	0.0682167	0.985874	-4.09764
SLC12A9	ENST00000354161.3	ENSG00000146828.18	-0.431705	-0.864901	0.00149152	4.97151	-2.04739	0.0507378	0.985874	-4.09776
GMFG	ENST00000597595.1	ENSG00000130755.13	-0.23997	-0.500183	0.0202421	6.15424	-1.89464	0.0691928	0.985874	-4.09831
RAB3GAP1	ENST00000264158.8	ENSG00000115839.17	0.628082	0.0752309	1.18093	3.83849	2.33403	0.0275042	0.985874	-4.1008
SELENOI	ENST00000260585.7	ENSG00000138018.18	0.452044	0.0757506	0.828337	3.50381	2.46804	0.0204042	0.985874	-4.10083
TNFAIP8	ENST00000504771.2	ENSG00000145779.8	0.332118	-0.00278844	0.667025	4.96583	2.03736	0.0518008	0.985874	-4.10088
ACSF3	ENST00000393145.5	ENSG00000176715.16	0.382688	0.021359	0.744018	4.32636	2.17591	0.0387367	0.985874	-4.10117
SH3BP1	ENST00000357436.4	ENSG00000100092.22	-0.257563	-0.546675	0.0315487	7.14069	-1.83027	0.0785736	0.985874	-4.10118
SFMBT1	ENST00000394752.3	ENSG00000163935.14	0.658724	0.133203	1.18424	3.29259	2.5752	0.0159878	0.985874	-4.10158
FAM200B	ENST00000509022.1	ENSG00000237765.7	-0.706668	-1.18498	-0.228352	2.64656	-3.03528	0.00536302	0.985874	-4.10184
CORO1A	ENST00000564768.1	ENSG00000102879.15	-1.37203	-2.31312	-0.430932	2.80576	-2.99521	0.00591354	0.985874	-4.10296
AK2	ENST00000373449.2	ENSG00000004455.16	-0.222447	-0.46513	0.020236	6.19707	-1.88315	0.0707927	0.985874	-4.10461
DRAP1	ENST00000532933.1	ENSG00000175550.8	-0.394902	-0.767457	-0.0223477	4.32273	-2.1777	0.0385889	0.985874	-4.10519
TGFBR2	ENST00000359013.4	ENSG00000163513.17	0.412553	-0.0371539	0.86226	6.14655	1.88473	0.0705716	0.985874	-4.10551
CCAR1	ENST00000539539.1	ENSG00000060339.14	0.53125	0.0172092	1.04529	4.50503	2.12324	0.0433075	0.985874	-4.10646
PAF1	ENST00000221265.3	ENSG00000006712.15	-0.231036	-0.474373	0.0123018	5.49838	-1.9506	0.0618444	0.985874	-4.10761
FAM49B	ENST00000523288.1	ENSG00000153310.19	0.559024	0.143665	0.974384	2.93231	2.76506	0.0102717	0.985874	-4.10768
SSBP4	ENST00000270061.7	ENSG00000130511.16	-0.386398	-0.802074	0.029279	5.8514	-1.90975	0.0671375	0.985874	-4.10937
SSBP4	ENST00000593641.3	ENSG00000130511.16	-0.471642	-0.916029	-0.027255	4.28742	-2.18046	0.038362	0.985874	-4.10993
FAM193B	ENST00000514747.1	ENSG00000146067.16	-0.706032	-1.34927	-0.0627961	4.06653	-2.25503	0.0326817	0.985874	-4.11024
ZMYND8	ENST00000471951.2	ENSG00000101040.19	2.52133	0.88102	4.16164	2.74827	3.15792	0.003966	0.985874	-4.11062
RC3H2	ENST00000373670.1	ENSG00000056586.16	0.392357	-0.00621525	0.790929	4.96404	2.02242	0.0534193	0.985874	-4.11075
NA	ENST00000572273.1	NA	0.884682	-0.062519	1.83188	5.73511	1.91886	0.0659243	0.985874	-4.11078
GLUL	ENST00000339526.4	ENSG00000135821.18	-0.563722	-1.16631	0.0388696	5.73467	-1.92194	0.0655182	0.985874	-4.11084
ITGB3	ENST00000559488.1	ENSG00000259207.7	0.717445	-0.0876157	1.52251	6.87567	1.83087	0.0784815	0.985874	-4.11095
ZBTB18	ENST00000358704.4	ENSG00000179456.10	0.296474	-0.0166018	0.609549	5.47792	1.94552	0.0624824	0.985874	-4.11147
BSG	ENST00000353555.4	ENSG00000172270.19	-0.233481	-0.500465	0.0335028	7.96485	-1.79665	0.0838945	0.985874	-4.11317
ZKSCAN8	ENST00000330236.6	ENSG00000198315.11	0.324381	-0.00885102	0.657613	5.07299	1.99989	0.0559463	0.985874	-4.11352
SCRIB	ENST00000320476.3	ENSG00000180900.19	-0.411982	-0.808267	-0.0156972	4.41063	-2.13584	0.0421722	0.985874	-4.11564
NA	ENST00000569114.1	NA	-0.411982	-0.808267	-0.0156972	4.41063	-2.13584	0.0421722	0.985874	-4.11564
SMARCC2	ENST00000267064.4	ENSG00000139613.12	-0.247553	-0.521576	0.0264715	6.36627	-1.85599	0.0747011	0.985874	-4.11634
ARHGAP25	ENST00000409202.3	ENSG00000163219.11	0.657415	0.013801	1.30103	4.5413	2.09851	0.0456154	0.985874	-4.11666
NOL4L	ENST00000359676.5	ENSG00000197183.14	0.209259	-0.0218164	0.440334	6.27474	1.86049	0.0740409	0.985874	-4.11701
PTDSS2	ENST00000308020.5	ENSG00000174915.12	-0.396069	-0.743876	-0.0482617	3.74965	-2.33954	0.0271725	0.985874	-4.11705
ZNF687	ENST00000336715.6	ENSG00000143373.18	-0.485294	-0.978209	0.00762011	4.93806	-2.0227	0.053389	0.985874	-4.11736
PPP2R1A	ENST00000462990.1	ENSG00000105568.18	-0.424592	-0.882122	0.0329375	5.77328	-1.90656	0.0675671	0.985874	-4.11782
RPS6	ENST00000380394.4	ENSG00000137154.12	0.307857	-0.0456404	0.661354	8.50228	1.78921	0.0851139	0.985874	-4.11862
NA	ENST00000428103.1	NA	-0.354842	-0.709088	-0.000596104	4.71991	-2.05792	0.0496429	0.985874	-4.12001
FERMT3	ENST00000279227.5	ENSG00000149781.12	0.844937	0.162548	1.52733	3.27349	2.54384	0.0171786	0.985874	-4.12032
PRKACA	ENST00000308677.4	ENSG00000072062.13	-0.339617	-0.725331	0.0460975	7.14534	-1.80893	0.0819171	0.985874	-4.12113
SFPQ	ENST00000468598.1	ENSG00000116560.11	0.472228	-0.00361496	0.94807	4.78401	2.03885	0.0516408	0.985874	-4.12118
CSRNP1	ENST00000273153.5	ENSG00000144655.15	-0.575403	-1.18	0.0291979	5.33903	-1.95525	0.0612661	0.985874	-4.12176
ATF7IP	ENST00000261168.4	ENSG00000171681.12	0.522253	-0.0336482	1.07815	5.46271	1.93011	0.0644524	0.985874	-4.12405
CABLES2	ENST00000279101.5	ENSG00000149679.11	-0.3462	-0.656208	-0.0361926	3.8227	-2.29431	0.0300056	0.985874	-4.12446
DMAP1	ENST00000488433.1	ENSG00000178028.14	0.362419	0.00688297	0.717955	4.48079	2.09423	0.0460259	0.985874	-4.12546
CD84	ENST00000368054.3	ENSG00000066294.14	0.375411	-0.0293163	0.780139	5.64539	1.90565	0.0676905	0.985874	-4.12614
ARID4B	ENST00000421364.1	ENSG00000054267.22	0.918961	0.170286	1.66763	3.29246	2.52175	0.0180662	0.985874	-4.12657
THAP7	ENST00000471073.1	ENSG00000184436.11	-0.560417	-1.02373	-0.0971066	3.37348	-2.48506	0.0196346	0.985874	-4.12829
ABR	ENST00000572585.1	ENSG00000159842.15	-0.350365	-0.727834	0.0271039	5.61038	-1.90694	0.0675156	0.985874	-4.13012
RANBP3	ENST00000586344.1	ENSG00000031823.14	0.865697	0.208842	1.52255	2.94217	2.70766	0.0117573	0.985874	-4.13039
NRBP1	ENST00000379852.3	ENSG00000115216.14	-0.181526	-0.385688	0.0226359	6.55119	-1.82668	0.0791283	0.985874	-4.13061
NA	ENST00000337437.4	NA	-0.474538	-0.961177	0.0121006	4.92388	-2.00338	0.0555489	0.985874	-4.13114
ALDH9A1	ENST00000354775.4	ENSG00000143149.12	-0.319573	-0.653602	0.0144558	5.12331	-1.96555	0.0600004	0.985874	-4.13328
TOR2A	ENST00000373284.5	ENSG00000160404.18	-0.419449	-0.841788	0.00288965	4.69655	-2.0404	0.0514757	0.985874	-4.13404
NCF2	ENST00000418089.1	ENSG00000116701.14	-0.840675	-1.72723	0.0458775	5.28878	-1.94815	0.0621516	0.985874	-4.13442
NA	ENST00000513088.2	NA	-0.257237	-0.542091	0.0276169	6.07356	-1.85528	0.0748066	0.985874	-4.13494
RPS24	ENST00000372360.3	ENSG00000138326.19	-0.268793	-0.578556	0.0409701	7.49827	-1.78273	0.0861866	0.985874	-4.1356
NARS	ENST00000256854.5	ENSG00000134440.12	-0.183326	-0.385114	0.0184616	5.92146	-1.8665	0.0731678	0.985874	-4.13607
ACTR1A	ENST00000369905.4	ENSG00000138107.13	-0.2582	-0.549163	0.0327642	6.46475	-1.82312	0.0796812	0.985874	-4.1383
ITGAX	ENST00000268296.4	ENSG00000140678.16	-0.384127	-0.826712	0.0584586	7.36122	-1.7831	0.0861256	0.985874	-4.13885
CCM2	ENST00000258781.6	ENSG00000136280.16	0.372227	-0.0243757	0.76883	5.30309	1.92819	0.064701	0.985874	-4.1391
HBP1	ENST00000468410.1	ENSG00000105856.14	0.368249	-0.0153345	0.751833	4.98682	1.97233	0.0591802	0.985874	-4.14021
CXCR4	ENST00000466288.1	ENSG00000121966.6	-0.839765	-1.73595	0.056423	5.37407	-1.92511	0.0651021	0.985874	-4.14145
TOM1L2	ENST00000581396.1	ENSG00000175662.17	0.252283	-0.0131589	0.517725	5.0993	1.95261	0.061593	0.985874	-4.1417
XIAP	ENST00000371199.3	ENSG00000101966.12	0.682968	-0.0278508	1.39379	4.96708	1.97396	0.0589839	0.985874	-4.14242
UBE2M	ENST00000253023.3	ENSG00000130725.7	-0.230966	-0.484693	0.022761	5.78474	-1.87016	0.0726394	0.985874	-4.1431
GNG5	ENST00000370645.4	ENSG00000174021.11	-0.268598	-0.570983	0.0337881	6.33684	-1.8249	0.0794041	0.985874	-4.14369
MAP3K1	ENST00000399503.3	ENSG00000095015.6	0.318615	-0.044571	0.681801	6.6988	1.80233	0.0829745	0.985874	-4.14374
NA	ENST00000565080.1	NA	1.59859	0.178007	3.01918	3.79988	2.3119	0.0288736	0.985874	-4.14439
PLEC	ENST00000354589.3	ENSG00000178209.15	1.59859	0.178007	3.01918	3.79988	2.3119	0.0288736	0.985874	-4.14439
PJA2	ENST00000361189.2	ENSG00000198961.10	1.01648	0.00662229	2.02633	4.48592	2.06793	0.048621	0.985874	-4.1453
AGO3	ENST00000373191.4	ENSG00000126070.20	0.39673	-0.010318	0.803778	4.76117	2.00238	0.0556618	0.985874	-4.14561
SLC27A1	ENST00000252595.7	ENSG00000130304.17	-0.36199	-0.731739	0.00775903	4.72935	-2.01135	0.0546485	0.985874	-4.14662
UBR1	ENST00000290650.4	ENSG00000159459.12	0.360852	0.00622958	0.715474	4.33339	2.09055	0.0463817	0.985874	-4.14666
HNRNPU	ENST00000366525.3	ENSG00000153187.20	-0.350417	-0.738778	0.0379442	5.91157	-1.85373	0.0750348	0.985874	-4.14719
MTURN	ENST00000324453.8	ENSG00000180354.16	0.531526	-0.0740572	1.13711	6.60344	1.80322	0.0828317	0.985874	-4.14728
MASP2	ENST00000400897.3	ENSG00000009724.16	0.577899	0.0961799	1.05962	3.27325	2.46465	0.0205606	0.985874	-4.14749
ZYX	ENST00000392910.2	ENSG00000159840.16	-0.719406	-1.55083	0.11202	7.26134	-1.77766	0.0870352	0.985874	-4.14752
TSC22D4	ENST00000300181.2	ENSG00000166925.9	-0.204152	-0.441476	0.0331711	7.63865	-1.76731	0.0887888	0.985874	-4.1478
ANO8	ENST00000159087.4	ENSG00000074855.11	-0.541615	-1.03702	-0.0462105	3.83126	-2.2461	0.0333194	0.985874	-4.14889
MSL1	ENST00000398532.4	ENSG00000188895.11	-0.29967	-0.623151	0.0238106	5.39762	-1.90324	0.068017	0.985874	-4.14983
KLHL6	ENST00000341319.3	ENSG00000172578.12	0.710822	-0.0086449	1.43029	4.5937	2.02978	0.052617	0.985874	-4.15032
C19orf53	ENST00000588234.1	ENSG00000104979.9	-0.339647	-0.715885	0.0365919	5.85187	-1.85465	0.0748994	0.985874	-4.15052
ZNF276	ENST00000568295.1	ENSG00000158805.12	-0.580055	-1.0936	-0.0665068	3.61613	-2.32052	0.0283326	0.985874	-4.1521
TSTA3	ENST00000425753.2	ENSG00000104522.16	-0.334872	-0.680837	0.0110933	4.78561	-1.98859	0.0572537	0.985874	-4.15376
JUND	ENST00000252818.3	ENSG00000130522.5	-0.303215	-0.657895	0.0514652	7.91435	-1.75635	0.0906769	0.985874	-4.15531
ADD1	ENST00000513762.1	ENSG00000087274.17	0.9325	0.216242	1.64876	2.87058	2.67471	0.0126988	0.985874	-4.15607
CARD16	ENST00000525374.1	ENSG00000204397.7	-0.434949	-0.862458	-0.00743972	4.29712	-2.09021	0.0464145	0.985874	-4.15621
ANAPC2	ENST00000323927.2	ENSG00000176248.9	-0.306545	-0.633639	0.0205485	5.13505	-1.9254	0.0650652	0.985874	-4.15825
SPG7	ENST00000268704.2	ENSG00000197912.15	-0.406433	-0.831509	0.018642	4.88456	-1.96436	0.0601452	0.985874	-4.15884
NA	ENST00000383231.2	NA	2.586	0.699578	4.47243	2.97336	2.81636	0.0090952	0.985874	-4.15962
NA	ENST00000440078.2	NA	2.586	0.699578	4.47243	2.97336	2.81636	0.0090952	0.985874	-4.15962
NA	ENST00000428420.2	NA	2.586	0.699578	4.47243	2.97336	2.81636	0.0090952	0.985874	-4.15962
TMEM127	ENST00000432959.1	ENSG00000135956.8	-0.280261	-0.594584	0.0340612	5.97051	-1.83183	0.078334	0.985874	-4.15963
FOS	ENST00000554617.1	ENSG00000170345.10	-1.05706	-2.19202	0.0779026	5.30167	-1.91345	0.0666431	0.985874	-4.15973
NA	ENST00000394866.1	NA	-0.280536	-0.577961	0.0168889	5.02327	-1.9378	0.0634621	0.985874	-4.16041
MAD1L1	ENST00000437877.1	ENSG00000002822.15	0.393765	0.0195417	0.767988	3.96975	2.16174	0.0399211	0.985874	-4.16049
ZNF326	ENST00000370447.3	ENSG00000162664.17	0.391137	0.0412141	0.74106	3.5719	2.29644	0.0298668	0.985874	-4.16132
ETS2	ENST00000360938.3	ENSG00000157557.12	-0.324645	-0.676756	0.0274657	5.33492	-1.89421	0.069253	0.985874	-4.16144
FTH1	ENST00000533138.1	ENSG00000167996.16	-1.05293	-2.10294	-0.0029261	4.47776	-2.06019	0.0494098	0.985874	-4.16163
TRIB1	ENST00000311922.3	ENSG00000173334.4	-0.627849	-1.27363	0.0179349	4.69824	-1.9974	0.0562317	0.985874	-4.16188
MYO1F	ENST00000338257.8	ENSG00000142347.17	-0.509335	-1.05405	0.0353789	5.13532	-1.92103	0.0656385	0.985874	-4.1624
NA	ENST00000582871.1	NA	0.969116	0.0410498	1.89718	4.04515	2.14533	0.0413344	0.985874	-4.1627
MOB3A	ENST00000357066.3	ENSG00000172081.14	-0.244797	-0.532338	0.0427436	7.8751	-1.74906	0.0919525	0.985874	-4.16302
NA	ENST00000590933.1	NA	0.509148	0.0618907	0.956406	3.4602	2.33875	0.0272195	0.985874	-4.16318
NLRP1	ENST00000572272.1	ENSG00000091592.16	-0.524042	-1.08141	0.0333261	5.05282	-1.93162	0.0642565	0.985874	-4.16342
TMEM131L	ENST00000409663.3	ENSG00000121210.16	2.28102	0.353905	4.20813	3.4972	2.43175	0.0221385	0.985874	-4.16423
PDE4DIP	ENST00000585156.1	ENSG00000178104.19	0.675424	0.146387	1.20446	2.89174	2.62294	0.0143219	0.985874	-4.16428
CEBPB	ENST00000303004.3	ENSG00000172216.5	-0.335893	-0.730043	0.0582574	7.59471	-1.7508	0.0916467	0.985874	-4.16486
BEST1	ENST00000449131.2	ENSG00000167995.16	-0.807015	-1.58272	-0.0313095	4.11169	-2.13738	0.0420348	0.985874	-4.16494
NDUFB1	ENST00000605997.1	ENSG00000183648.10	-0.370177	-0.729855	-0.0104979	4.13067	-2.11442	0.0441182	0.985874	-4.16522
RPS6KA1	ENST00000374163.1	ENSG00000117676.14	-0.360457	-0.75149	0.0305758	5.28775	-1.89382	0.0693067	0.985874	-4.16596
AXIN1	ENST00000354866.3	ENSG00000103126.15	-0.298501	-0.637461	0.04046	6.14474	-1.80923	0.0818689	0.985874	-4.1668
EIF3J	ENST00000261868.5	ENSG00000104131.13	-0.40536	-0.830369	0.01965	4.82778	-1.95947	0.0607438	0.985874	-4.16744
TUBA8	ENST00000330423.3	ENSG00000183785.15	0.686132	0.108756	1.26351	3.21649	2.44145	0.0216624	0.985874	-4.16746
EVL	ENST00000555848.1	ENSG00000196405.13	0.378206	-0.00867241	0.765084	4.53213	2.00841	0.0549792	0.985874	-4.16774
FTH1	ENST00000534719.1	ENSG00000167996.16	-0.913902	-1.93175	0.103945	5.77421	-1.84465	0.0763876	0.985874	-4.16778
PDE5A	ENST00000354960.3	ENSG00000138735.16	1.59633	0.357233	2.83543	2.96817	2.64676	0.0135523	0.985874	-4.16825
FOS	ENST00000555686.1	ENSG00000170345.10	-1.08347	-2.27126	0.104316	5.51322	-1.87403	0.0720852	0.985874	-4.16865
SAT1	ENST00000474223.1	ENSG00000130066.16	-0.610291	-1.30816	0.0875826	6.31575	-1.79663	0.0838987	0.985874	-4.16905
CD22	ENST00000601769.1	ENSG00000012124.17	2.4452	0.940033	3.95036	2.1538	3.33755	0.00253243	0.985874	-4.16955
NA	ENST00000455950.2	NA	-1.54683	-3.17255	0.0788831	4.99609	-1.95477	0.0613245	0.985874	-4.16966
PGAP3	ENST00000300658.4	ENSG00000161395.14	-0.567688	-1.09567	-0.0397011	3.80768	-2.20894	0.0360952	0.985874	-4.17006
NA	ENST00000572880.1	NA	-0.264114	-0.575335	0.0471076	8.65046	-1.74349	0.0929374	0.985874	-4.17034
IL16	ENST00000394660.2	ENSG00000172349.17	0.373601	-0.0382597	0.785463	5.45078	1.86361	0.0735863	0.985874	-4.17111
FCRL5	ENST00000497286.1	ENSG00000143297.19	0.570339	0.0288453	1.11183	3.89756	2.1639	0.0397385	0.985874	-4.17126
PHC3	ENST00000495893.2	ENSG00000173889.16	0.465625	-0.0601441	0.991394	5.90276	1.81945	0.0802546	0.985874	-4.17191
SPAG7	ENST00000206020.3	ENSG00000091640.8	-0.24087	-0.495602	0.0138618	4.8713	-1.94266	0.0628432	0.985874	-4.17196
AP2A1	ENST00000354293.5	ENSG00000196961.12	-0.317931	-0.686991	0.0511283	6.71082	-1.76984	0.0883562	0.985874	-4.17218
OS9	ENST00000389142.5	ENSG00000135506.16	-0.913495	-1.7071	-0.119892	3.42767	-2.36483	0.0256965	0.985874	-4.17494
RIPOR1	ENST00000569733.2	ENSG00000039523.20	-0.533868	-1.05029	-0.017447	4.02901	-2.12387	0.0432502	0.985874	-4.17672
ZFP36	ENST00000594045.1	ENSG00000128016.6	-0.942443	-1.95102	0.0661388	5.04921	-1.91974	0.0658082	0.985874	-4.17696
NFKBIA	ENST00000216797.5	ENSG00000100906.10	-0.794315	-1.72104	0.132411	6.81865	-1.76092	0.0898857	0.985874	-4.17731
HDGF	ENST00000537739.1	ENSG00000143321.19	0.937659	-0.144823	2.02014	6.38655	1.7796	0.0867098	0.985874	-4.17747
GMIP	ENST00000203556.4	ENSG00000089639.11	-0.198899	-0.433458	0.0356608	7.31602	-1.74211	0.0931819	0.985874	-4.17823
GRAP2	ENST00000344138.4	ENSG00000100351.16	0.323495	-0.0565054	0.703495	7.01405	1.74897	0.0919692	0.985874	-4.17921
DGCR8	ENST00000351989.3	ENSG00000128191.16	-2.06858	-3.70004	-0.437107	3.23355	-2.6049	0.0149315	0.985874	-4.18194
RFWD3	ENST00000361070.4	ENSG00000168411.14	0.315545	-0.00525684	0.636347	4.3497	2.0208	0.0535985	0.985874	-4.18197
SCYL3	ENST00000367771.6	ENSG00000000457.14	0.508313	0.0278902	0.988736	3.78862	2.17373	0.0389165	0.985874	-4.18217
TNFRSF1A	ENST00000162749.2	ENSG00000067182.7	-0.32585	-0.69882	0.0471196	6.05947	-1.79491	0.084179	0.985874	-4.18277
OTUD3	ENST00000375120.3	ENSG00000169914.6	0.395621	0.0383543	0.752888	3.49105	2.27502	0.0312941	0.985874	-4.18363
DUSP2	ENST00000288943.4	ENSG00000158050.5	-0.757391	-1.61457	0.0997842	5.82511	-1.8153	0.0809063	0.985874	-4.18373
CST3	ENST00000398409.1	ENSG00000101439.9	-4.03043	-7.75969	-0.301171	4.7046	-2.22038	0.0352195	0.985874	-4.18425
WAS	ENST00000376701.4	ENSG00000015285.10	-0.275576	-0.596575	0.0454233	6.53194	-1.76374	0.0893993	0.985874	-4.18442
NA	ENST00000599235.1	NA	-0.275576	-0.596575	0.0454233	6.53194	-1.76374	0.0893993	0.985874	-4.18442
CDC16	ENST00000356221.3	ENSG00000130177.16	0.577558	0.0397826	1.11533	3.67603	2.20644	0.0362892	0.985874	-4.18489
ARMH3	ENST00000370033.4	ENSG00000120029.13	0.24789	-0.0161188	0.511898	4.80448	1.92903	0.0645923	0.985874	-4.18489
PLRG1	ENST00000499023.2	ENSG00000171566.12	0.690389	0.139607	1.24117	2.86853	2.57521	0.0159877	0.985874	-4.18501
MCFD2	ENST00000409800.1	ENSG00000180398.12	1.6898	0.154962	3.22464	3.67754	2.26189	0.0321995	0.985874	-4.18536
RPL28	ENST00000344063.2	ENSG00000108107.14	0.329864	-0.0363051	0.696034	5.35507	1.85076	0.0754748	0.985874	-4.18706
MAN2A2	ENST00000360468.3	ENSG00000196547.15	-0.493872	-1.03424	0.0464977	5.17096	-1.87768	0.0715657	0.985874	-4.18718
EIF4E	ENST00000450253.2	ENSG00000151247.12	0.496871	0.0689701	0.924772	3.21057	2.3856	0.0245398	0.985874	-4.18741
PABPC1	ENST00000517403.1	ENSG00000070756.16	-0.460797	-1.00326	0.0816694	6.88948	-1.74516	0.0926416	0.985874	-4.18745
CD7	ENST00000584284.1	ENSG00000173762.8	-0.906045	-1.6006	-0.211494	2.76391	-2.68005	0.0125415	0.985874	-4.18756
RIC1	ENST00000414202.2	ENSG00000107036.12	1.51825	0.0881874	2.94832	3.84583	2.18115	0.0383058	0.985874	-4.18827
CEP120	ENST00000306481.6	ENSG00000168944.15	2.51601	0.668259	4.36377	2.8204	2.79748	0.00951254	0.985874	-4.18887
KLF16	ENST00000250916.4	ENSG00000129911.9	-0.264772	-0.553481	0.0239368	5.08127	-1.88413	0.0706557	0.985874	-4.18898
ALDH5A1	ENST00000357578.3	ENSG00000112294.12	0.461369	0.0351503	0.887589	3.59447	2.22389	0.0349541	0.985874	-4.18903
DNAJC7	ENST00000588814.1	ENSG00000168259.15	0.474959	-0.00675548	0.956674	4.27245	2.02565	0.0530659	0.985874	-4.18906
PGD	ENST00000498356.1	ENSG00000142657.21	-1.13776	-2.12298	-0.152534	3.36759	-2.37254	0.0252618	0.985874	-4.18923
PSMD6	ENST00000467853.1	ENSG00000163636.10	0.49635	0.046799	0.945901	3.47456	2.26833	0.031752	0.985874	-4.18952
SIGMAR1	ENST00000277010.4	ENSG00000147955.17	-0.226129	-0.478632	0.0263736	5.42486	-1.83988	0.0771082	0.985874	-4.19044
ARHGEF12	ENST00000397843.2	ENSG00000196914.9	0.844533	0.0756306	1.61344	3.52467	2.25654	0.0325747	0.985874	-4.19061
GABPB2	ENST00000368918.3	ENSG00000143458.12	0.29656	-0.00830059	0.601421	4.37313	1.99852	0.0561032	0.985874	-4.19114
CRY2	ENST00000443527.2	ENSG00000121671.11	0.19557	-0.0174357	0.408576	5.01992	1.88629	0.0703522	0.985874	-4.19124
NCF1B	ENST00000432102.1	ENSG00000182487.12	-0.751901	-1.35861	-0.145193	2.94498	-2.54612	0.0170894	0.985874	-4.19129
NA	ENST00000576352.1	NA	-0.751901	-1.35861	-0.145193	2.94498	-2.54612	0.0170894	0.985874	-4.19129
SLC2A4RG	ENST00000266077.2	ENSG00000125520.14	-0.350141	-0.751176	0.0508931	5.92065	-1.79374	0.0843698	0.985874	-4.19148
TSHZ3	ENST00000240587.4	ENSG00000121297.7	-0.683468	-1.24758	-0.119357	3.046	-2.48915	0.0194537	0.985874	-4.19166
SP110	ENST00000392048.3	ENSG00000135899.17	4.34551	2.3634	6.32762	1.13884	4.50412	0.000121785	0.985874	-4.19217
ICOSLG	ENST00000407780.3	ENSG00000160223.17	0.393068	0.00903301	0.777103	3.94421	2.10278	0.0452092	0.985874	-4.19241
NA	ENST00000369009.3	NA	-0.26699	-0.562242	0.0282627	5.24579	-1.8578	0.0744356	0.985874	-4.1925
HARS	ENST00000457527.2	ENSG00000170445.14	0.766893	0.0471938	1.48659	3.68763	2.18918	0.037655	0.985874	-4.19253
CXCR4	ENST00000409817.1	ENSG00000121966.6	-0.584504	-1.24352	0.0745107	5.58439	-1.82218	0.0798278	0.985874	-4.19333
RGPD6	ENST00000329516.3	ENSG00000183054.11	1.4679	0.117211	2.81859	3.63037	2.23274	0.0342939	0.985874	-4.19347
NA	ENST00000325874.8	NA	0.196265	-0.0277632	0.420294	5.76513	1.79986	0.0833744	0.985874	-4.19468
ARHGEF2	ENST00000361247.4	ENSG00000116584.18	0.281792	-0.0448487	0.608434	6.12714	1.77238	0.0879259	0.985874	-4.19512
FIG4	ENST00000230124.3	ENSG00000112367.10	-0.274774	-0.553685	0.00413645	4.2318	-2.02399	0.0532473	0.985874	-4.19671
ZMIZ2	ENST00000413916.1	ENSG00000122515.15	-1.99049	-3.60541	-0.375565	3.27547	-2.53225	0.0176393	0.985874	-4.19686
TFRC	ENST00000360110.4	ENSG00000072274.13	1.61304	0.235504	2.99058	3.24024	2.40569	0.0234666	0.985874	-4.19867
GATAD1	ENST00000493878.1	ENSG00000157259.8	0.80524	0.23966	1.37082	2.27725	2.92502	0.0070099	0.985874	-4.19878
TNRC6B	ENST00000335727.9	ENSG00000100354.21	0.438583	-0.0579331	0.935099	5.5353	1.81475	0.0809935	0.985874	-4.19887
NDFIP1	ENST00000503388.1	ENSG00000131507.11	0.898538	0.157995	1.63908	2.96431	2.49278	0.0192946	0.985874	-4.19896
FYN	ENST00000368667.2	ENSG00000010810.17	-0.644643	-1.24678	-0.0425015	3.6523	-2.19947	0.0368352	0.985874	-4.19952
CALHM2	ENST00000260743.5	ENSG00000138172.11	-0.689966	-1.35513	-0.0248028	3.86156	-2.13107	0.042599	0.985874	-4.2001
SCYL1	ENST00000270176.5	ENSG00000142186.17	0.418769	-0.0407644	0.878303	5.01709	1.87221	0.072345	0.985874	-4.20034
ABHD14B	ENST00000487005.1	ENSG00000114779.19	-0.716601	-1.38325	-0.0499482	3.62827	-2.20839	0.0361381	0.985874	-4.20096
PARVG	ENST00000356909.3	ENSG00000138964.17	-0.74384	-1.56574	0.0780651	5.17837	-1.85933	0.0742117	0.985874	-4.20103
MTX1	ENST00000609421.1	ENSG00000173171.14	-0.478904	-0.94734	-0.0104681	3.92417	-2.10037	0.0454384	0.985874	-4.20144
LTBP3	ENST00000322147.4	ENSG00000168056.15	0.636216	-0.0640211	1.33645	5.04519	1.86663	0.0731492	0.985874	-4.20211
ADAM8	ENST00000485491.2	ENSG00000151651.16	-0.927201	-1.55874	-0.295665	2.21836	-3.01629	0.00561747	0.985874	-4.20273
TMEM109	ENST00000540280.1	ENSG00000110108.10	-0.581357	-1.13903	-0.0236844	3.78879	-2.14171	0.041652	0.985874	-4.20367
DHX38	ENST00000268482.3	ENSG00000140829.12	-0.275974	-0.592364	0.0404165	5.7236	-1.79202	0.0846517	0.985874	-4.20405
FKBP11	ENST00000550765.1	ENSG00000134285.11	-0.379811	-0.72197	-0.0376521	3.36999	-2.28054	0.0309203	0.985874	-4.20486
PTGER2	ENST00000245457.5	ENSG00000125384.7	-0.316202	-0.676868	0.0444649	5.60606	-1.80118	0.0831612	0.985874	-4.20502
GPR108	ENST00000430424.4	ENSG00000125734.15	-2.21251	-3.89142	-0.533596	2.91443	-2.70742	0.0117641	0.985874	-4.20515
LDLRAP1	ENST00000484476.1	ENSG00000157978.11	0.760114	0.150581	1.36965	2.78289	2.562	0.0164794	0.985874	-4.20516
ABCA2	ENST00000431584.2	ENSG00000107331.17	-0.73733	-1.41981	-0.0548478	3.56874	-2.21957	0.0352808	0.985874	-4.20539
PITPNM2	ENST00000280562.5	ENSG00000090975.12	0.616366	-0.0261561	1.25889	4.38933	1.97083	0.0593612	0.985874	-4.20565
KXD1	ENST00000222307.4	ENSG00000105700.11	-0.243495	-0.516396	0.0294063	5.27377	-1.83308	0.0781422	0.985874	-4.20622
ARHGAP4	ENST00000350060.5	ENSG00000089820.15	-0.37575	-0.818569	0.0670687	6.40027	-1.7433	0.092972	0.985874	-4.20675
NA	ENST00000596481.1	NA	-0.37575	-0.818569	0.0670687	6.40027	-1.7433	0.092972	0.985874	-4.20675
CCDC22	ENST00000376227.3	ENSG00000101997.13	2.24319	0.416095	4.07029	3.13634	2.52233	0.0180422	0.985874	-4.20676
PLK3	ENST00000465443.1	ENSG00000173846.13	-0.903845	-1.65585	-0.151838	3.01984	-2.46928	0.0203473	0.985874	-4.20698
TUBA1A	ENST00000550767.1	ENSG00000167552.14	-0.39089	-0.84685	0.065071	6.08917	-1.76127	0.0898258	0.985874	-4.20699
F13A1	ENST00000414279.1	ENSG00000124491.15	1.01022	0.0149276	2.00552	3.94027	2.08527	0.0468958	0.985874	-4.20702
PPP2R5B	ENST00000164133.2	ENSG00000068971.14	-0.30338	-0.616101	0.00933991	4.28086	-1.9931	0.0567283	0.985874	-4.20717
GATAD2B	ENST00000368655.4	ENSG00000143614.10	0.219446	-0.0165579	0.45545	4.67924	1.91032	0.067061	0.985874	-4.20788
NA	ENST00000576342.1	NA	0.219446	-0.0165579	0.45545	4.67924	1.91032	0.067061	0.985874	-4.20788
PLD3	ENST00000409735.4	ENSG00000105223.20	-1.41683	-2.75214	-0.0815149	3.81905	-2.17988	0.0384102	0.985874	-4.20808
ICAM2	ENST00000449662.2	ENSG00000108622.11	0.721643	0.0759475	1.36734	3.30012	2.29611	0.0298881	0.985874	-4.20822
PSME1	ENST00000206451.6	ENSG00000092010.15	-0.199074	-0.437975	0.0398276	7.12769	-1.71196	0.0986821	0.985874	-4.20984
NA	ENST00000436586.2	NA	-1.53129	-2.80542	-0.257159	3.14353	-2.46912	0.0203548	0.985874	-4.20985
C5AR1	ENST00000355085.3	ENSG00000197405.8	-0.495859	-1.08413	0.0924111	6.56146	-1.73173	0.0950465	0.985874	-4.21023
REEP5	ENST00000379638.4	ENSG00000129625.13	-0.209006	-0.456448	0.0384361	6.45549	-1.73533	0.0943955	0.985874	-4.21047
SLC35B2	ENST00000393812.3	ENSG00000157593.19	-0.414011	-0.805379	-0.0226419	3.62159	-2.17332	0.0389507	0.985874	-4.21051
GTF3C5	ENST00000372108.5	ENSG00000148308.17	-0.5355	-1.03468	-0.0363219	3.55138	-2.20395	0.0364836	0.985874	-4.21052
PPM1M	ENST00000296487.4	ENSG00000164088.18	-0.545211	-1.08398	-0.00644097	3.93701	-2.07902	0.0475115	0.985874	-4.21067
HIF1AN	ENST00000299163.6	ENSG00000166135.14	0.226847	-0.0311967	0.48489	5.43956	1.80608	0.0823718	0.985874	-4.21108
CYTH1	ENST00000586299.1	ENSG00000108669.16	0.243622	-0.045035	0.532279	6.45163	1.73393	0.0946478	0.985874	-4.21108
TBXAS1	ENST00000494876.1	ENSG00000059377.17	-0.6836	-1.31985	-0.0473462	3.56016	-2.20734	0.0362193	0.985874	-4.21149
RPN2	ENST00000237530.6	ENSG00000118705.17	-0.159984	-0.352675	0.0327066	7.31286	-1.70575	0.099849	0.985874	-4.21187
VAMP3	ENST00000054666.6	ENSG00000049245.13	-0.252501	-0.540659	0.035658	5.50338	-1.80023	0.0833137	0.985874	-4.21207
TRAF5	ENST00000462410.1	ENSG00000082512.15	0.754145	0.176119	1.33217	2.54869	2.68043	0.0125304	0.985874	-4.21279
MKRN1	ENST00000443720.2	ENSG00000133606.11	0.927737	0.156463	1.69901	2.91743	2.47124	0.0202576	0.985874	-4.21296
ZNF746	ENST00000458143.2	ENSG00000181220.17	2.27012	0.462105	4.07813	2.98629	2.57956	0.0158288	0.985874	-4.21313
SLC9A8	ENST00000490250.1	ENSG00000197818.11	0.477431	0.016663	0.9382	3.70981	2.12876	0.0428071	0.985874	-4.21322
RAB5IF	ENST00000344795.3	ENSG00000101084.18	-0.347563	-0.730669	0.0355428	4.95146	-1.86386	0.0735507	0.985874	-4.21326
ZMAT1	ENST00000494068.1	ENSG00000166432.15	0.590761	0.0496515	1.13187	3.39335	2.24298	0.033545	0.985874	-4.21347
ITGA5	ENST00000293379.4	ENSG00000161638.11	-0.22055	-0.486952	0.0458515	7.39673	-1.70086	0.100775	0.985874	-4.21516
MMS22L	ENST00000275053.4	ENSG00000146263.11	0.893191	0.27309	1.51329	2.14757	2.95924	0.00645323	0.985874	-4.2152
MLXIP	ENST00000319080.7	ENSG00000175727.14	0.170328	-0.0349074	0.375563	7.14012	1.70503	0.0999843	0.985874	-4.21546
IPO9	ENST00000361565.4	ENSG00000198700.10	0.162921	-0.0253328	0.351174	5.67703	1.778	0.0869783	0.985874	-4.21554
NAP1L4	ENST00000469805.1	ENSG00000205531.13	0.59122	0.0644173	1.11802	3.22232	2.30568	0.0292693	0.985874	-4.21589
NEMF	ENST00000555970.1	ENSG00000165525.18	0.741877	-0.00543033	1.48918	4.01157	2.03953	0.0515685	0.985874	-4.21627
GDE1	ENST00000353258.3	ENSG00000006007.12	-0.230079	-0.497872	0.0377142	5.80461	-1.76512	0.0891621	0.985874	-4.2184
CHP1	ENST00000334660.5	ENSG00000187446.12	-0.256893	-0.551565	0.0377783	5.49411	-1.79107	0.0848076	0.985874	-4.21892
S100A8	ENST00000368732.1	ENSG00000143546.10	-4.04659	-6.56634	-1.52685	2.56427	-3.29937	0.00278748	0.985874	-4.21925
ITGA2B	ENST00000262407.5	ENSG00000005961.18	0.618507	-0.132405	1.36942	8.03929	1.69221	0.102431	0.985874	-4.22006
MAN2B1	ENST00000595880.1	ENSG00000104774.13	-1.90807	-3.06355	-0.752587	1.82965	-3.39257	0.00220419	0.985874	-4.22008
CEP68	ENST00000377990.2	ENSG00000011523.14	0.464356	-0.0363437	0.965057	4.58196	1.90534	0.0677325	0.985874	-4.22041
TARS	ENST00000265112.3	ENSG00000113407.13	0.438024	0.0232336	0.852813	3.53283	2.16954	0.0392653	0.985874	-4.22077
ZFAND1	ENST00000220669.5	ENSG00000104231.11	1.98027	0.621399	3.33913	2.21053	2.99395	0.00593169	0.985874	-4.22112
RBM10	ENST00000345781.6	ENSG00000182872.16	-0.530461	-1.06948	0.00856013	4.06305	-2.02183	0.0534841	0.985874	-4.22156
NA	ENST00000603922.1	NA	-0.530461	-1.06948	0.00856013	4.06305	-2.02183	0.0534841	0.985874	-4.22156
LDLRAP1	ENST00000488127.1	ENSG00000157978.11	0.870116	0.0506976	1.68953	3.52081	2.18157	0.0382716	0.985874	-4.22203
NAGLU	ENST00000225927.2	ENSG00000108784.10	-0.270243	-0.554091	0.0136047	4.31308	-1.95599	0.0611736	0.985874	-4.22224
N4BP2L1	ENST00000380139.4	ENSG00000139597.18	1.18273	0.307128	2.05833	2.38365	2.77509	0.0100309	0.985874	-4.22353
H2AFX	ENST00000530167.1	ENSG00000188486.3	-0.394335	-0.813572	0.0249027	4.42268	-1.93243	0.0641525	0.985874	-4.22417
ADAM19	ENST00000257527.4	ENSG00000135074.15	0.342914	-0.0617738	0.747601	6.009	1.74086	0.0934061	0.985874	-4.22471
RNF220	ENST00000484745.1	ENSG00000187147.18	0.248079	-0.0387642	0.534921	5.53627	1.77682	0.0871762	0.985874	-4.22472
ZFYVE27	ENST00000359980.3	ENSG00000155256.17	-1.77733	-3.10574	-0.448924	2.63743	-2.74875	0.0106748	0.985874	-4.22501
ARHGAP9	ENST00000552953.1	ENSG00000123329.18	-0.75419	-1.53341	0.0250293	4.19774	-1.98847	0.0572672	0.985874	-4.22564
PPFIA1	ENST00000253925.7	ENSG00000131626.18	-0.288391	-0.597754	0.020973	4.48805	-1.91518	0.0664119	0.985874	-4.22589
MPV17L	ENST00000287594.7	ENSG00000156968.9	0.539722	-0.022825	1.10227	4.19325	1.9711	0.0593279	0.985874	-4.2266
ALYREF	ENST00000505490.2	ENSG00000183684.7	-0.439469	-0.925642	0.0467046	4.84504	-1.8571	0.0745388	0.985874	-4.2268
ZNF101	ENST00000592502.1	ENSG00000181896.12	0.494235	-0.00590452	0.994375	3.94375	2.03021	0.0525702	0.985874	-4.22698
ANKRD54	ENST00000215941.4	ENSG00000100124.15	-0.685132	-1.24487	-0.125399	2.79124	-2.51473	0.0183571	0.985874	-4.22715
VKORC1	ENST00000394975.2	ENSG00000167397.15	-0.243014	-0.515453	0.0294253	4.99897	-1.83257	0.0782216	0.985874	-4.22749
NA	ENST00000571713.1	NA	-0.463087	-0.910286	-0.0158887	3.6388	-2.12745	0.0429248	0.985874	-4.22807
RASSF1	ENST00000359365.4	ENSG00000068028.17	-0.463087	-0.910286	-0.0158887	3.6388	-2.12745	0.0429248	0.985874	-4.22807
ARL17A	ENST00000336125.5	ENSG00000185829.17	0.528184	-0.0369079	1.09328	4.42319	1.92028	0.065737	0.985874	-4.22829
ZNF185	ENST00000426821.2	ENSG00000147394.18	0.729841	-0.0410366	1.50072	4.3006	1.94509	0.0625357	0.985874	-4.2286
NA	ENST00000600985.2	NA	0.729841	-0.0410366	1.50072	4.3006	1.94509	0.0625357	0.985874	-4.2286
KMT2E	ENST00000311117.3	ENSG00000005483.20	-0.901727	-1.95182	0.148365	5.70201	-1.76419	0.0893223	0.985874	-4.229
SNRNP27	ENST00000450162.2	ENSG00000124380.11	-0.46536	-0.885399	-0.0453205	3.23607	-2.27613	0.0312185	0.985874	-4.22918
RFNG	ENST00000310496.4	ENSG00000169733.12	-0.440186	-0.881792	0.00141914	3.88978	-2.04786	0.0506884	0.985874	-4.22939
CNTRL	ENST00000373851.2	ENSG00000119397.16	0.990959	0.296022	1.6859	2.11221	2.9296	0.00693289	0.985874	-4.22979
PLEKHM2	ENST00000375793.2	ENSG00000116786.13	-0.337047	-0.722501	0.048408	5.2837	-1.79645	0.083928	0.985874	-4.2298
MPI	ENST00000323744.6	ENSG00000178802.18	-2.10703	-3.49703	-0.717023	2.16126	-3.11424	0.00441799	0.985874	-4.22991
SLC25A39	ENST00000377095.5	ENSG00000013306.16	-0.453587	-0.968477	0.0613022	5.16586	-1.80986	0.0817688	0.985874	-4.23022
KIAA0100	ENST00000528896.2	ENSG00000007202.15	-0.157419	-0.348887	0.0340487	7.109	-1.68912	0.103029	0.985874	-4.23046
MPRIP	ENST00000395811.5	ENSG00000133030.21	0.260288	-0.0531371	0.573714	6.52617	1.70616	0.0997716	0.985874	-4.23084
PPP6R2	ENST00000401672.3	ENSG00000100239.16	-0.274179	-0.5775	0.0291422	4.78253	-1.85707	0.0745422	0.985874	-4.23103
RAB30	ENST00000533486.1	ENSG00000137502.10	0.803157	0.0494486	1.55687	3.42763	2.18925	0.0376496	0.985874	-4.23117
NA	ENST00000563174.1	NA	2.71758	0.988732	4.44644	1.92002	3.22941	0.00332055	0.985874	-4.23191
MRPS30	ENST00000507110.1	ENSG00000112996.11	-0.281709	-0.584725	0.0213064	4.45014	-1.91	0.0671037	0.985874	-4.23237
NA	ENST00000417990.2	NA	-0.38831	-0.862364	0.0857455	7.35271	-1.68286	0.104248	0.985874	-4.23245
MDM4	ENST00000367182.3	ENSG00000198625.13	0.367543	-0.0660094	0.801095	5.83753	1.74166	0.0932621	0.985874	-4.23253
PRR14	ENST00000300835.4	ENSG00000156858.11	-0.36214	-0.783763	0.0594827	5.56944	-1.76462	0.0892491	0.985874	-4.23261
PPP1R12C	ENST00000592993.1	ENSG00000125503.13	-0.355784	-0.757296	0.0457285	5.03166	-1.82048	0.0800931	0.985874	-4.23295
TIMM9	ENST00000395159.2	ENSG00000100575.14	0.487351	0.0465541	0.928147	3.18667	2.27144	0.0315384	0.985874	-4.23303
GATAD2A	ENST00000404158.1	ENSG00000167491.17	-1.42526	-3.00138	0.150852	4.94446	-1.85783	0.0744318	0.985874	-4.2335
ATN1	ENST00000396684.2	ENSG00000111676.15	-1.08786	-2.18378	0.00805973	3.98978	-2.03935	0.0515877	0.985874	-4.23384
NA	ENST00000599184.1	NA	-1.08786	-2.18378	0.00805973	3.98978	-2.03935	0.0515877	0.985874	-4.23384
ZXDC	ENST00000514463.1	ENSG00000070476.15	0.565231	0.0467937	1.08367	3.26258	2.2399	0.0337689	0.985874	-4.23384
TMEM131L	ENST00000409959.3	ENSG00000121210.16	1.79107	-0.0394358	3.62158	4.17459	2.0102	0.0547774	0.985874	-4.23442
PIK3R2	ENST00000222254.8	ENSG00000105647.17	-0.224094	-0.485241	0.0370534	5.54513	-1.76296	0.0895338	0.985874	-4.2346
RREB1	ENST00000475946.1	ENSG00000124782.20	0.906376	0.120557	1.6922	2.9854	2.36965	0.025424	0.985874	-4.23479
GLUL	ENST00000417584.2	ENSG00000135821.18	0.349711	-0.0509321	0.750354	5.20446	1.79329	0.0844442	0.985874	-4.23543
NA	ENST00000322297.4	NA	1.40839	-0.2283	3.04508	5.51573	1.76789	0.0886896	0.985874	-4.23563
NA	ENST00000348245.3	NA	-0.407168	-0.86469	0.0503547	4.93384	-1.82835	0.0788702	0.985874	-4.23619
RPL13A	ENST00000488946.1	ENSG00000142541.17	-1.02893	-1.74125	-0.316617	2.09183	-2.96765	0.00632306	0.985874	-4.2367
PLP2	ENST00000376327.5	ENSG00000102007.11	-0.308429	-0.679517	0.0626581	6.33009	-1.70757	0.0995059	0.985874	-4.23739
NA	ENST00000595824.1	NA	-0.308429	-0.679517	0.0626581	6.33009	-1.70757	0.0995059	0.985874	-4.23739
UBE2D3	ENST00000343106.5	ENSG00000109332.20	-0.304597	-0.659006	0.0498114	5.4581	-1.76571	0.0890616	0.985874	-4.23824
STX4	ENST00000313843.3	ENSG00000103496.15	-0.298843	-0.619626	0.0219405	4.37157	-1.91394	0.0665767	0.985874	-4.23843
PRNP	ENST00000430350.2	ENSG00000171867.16	-0.334629	-0.728756	0.0594986	5.70663	-1.74431	0.0927912	0.985874	-4.23878
CLEC2B	ENST00000538152.1	ENSG00000110852.4	0.377656	0.00826947	0.747042	3.60525	2.10045	0.0454305	0.985874	-4.23883
CHTOP	ENST00000368686.1	ENSG00000160679.13	0.446269	0.0298545	0.862684	3.31724	2.20175	0.0366557	0.985874	-4.23928
PLD2	ENST00000263088.6	ENSG00000129219.14	-0.996246	-1.85711	-0.135386	3.02996	-2.37756	0.0249819	0.985874	-4.23942
CTNS	ENST00000046640.3	ENSG00000040531.14	-0.328644	-0.669855	0.0125672	4.05795	-1.97879	0.0584075	0.985874	-4.23982
NA	ENST00000294261.4	NA	-4.42934	-6.60049	-2.25818	1.31854	-4.19127	0.000278455	0.985874	-4.24031
RFX3	ENST00000382004.3	ENSG00000080298.15	0.645268	0.0568977	1.23364	3.19136	2.25314	0.0328159	0.985874	-4.24046
ABHD17A	ENST00000292577.7	ENSG00000129968.15	-0.198475	-0.442447	0.0454977	7.9382	-1.67133	0.106524	0.985874	-4.24052
SNRPB	ENST00000438552.2	ENSG00000125835.18	-0.387411	-0.805646	0.0308244	4.41288	-1.90304	0.0680432	0.985874	-4.24067
DIP2A	ENST00000400274.1	ENSG00000160305.18	-2.48297	-4.41396	-0.551987	2.95703	-2.64175	0.0137111	0.985874	-4.24087
NFATC2IP	ENST00000564978.1	ENSG00000176953.12	0.613896	-0.00211225	1.22991	3.76951	2.04742	0.0507348	0.985874	-4.24164
PHC2	ENST00000373418.3	ENSG00000134686.18	-0.206106	-0.449807	0.0375945	5.72805	-1.73753	0.094001	0.985874	-4.24191
C7orf26	ENST00000344417.5	ENSG00000146576.13	-0.163771	-0.355303	0.0277604	5.48529	-1.75669	0.0906181	0.985874	-4.24214
SEMA4A	ENST00000355014.2	ENSG00000196189.13	-1.11422	-2.42145	0.193004	5.66334	-1.75113	0.0915884	0.985874	-4.24216
CTSA	ENST00000372459.2	ENSG00000064601.18	0.658294	-0.0749866	1.39158	4.72679	1.84437	0.0764306	0.985874	-4.24218
ARPC2	ENST00000477992.1	ENSG00000163466.16	0.484453	-0.023247	0.992153	4.08722	1.96039	0.0606313	0.985874	-4.24327
METTL21A	ENST00000411432.1	ENSG00000144401.14	0.404684	0.000842057	0.808526	3.70566	2.05875	0.0495578	0.985874	-4.24349
ZNF317	ENST00000360385.3	ENSG00000130803.15	-1.90642	-3.58098	-0.231868	3.31006	-2.33893	0.0272088	0.985874	-4.24357
BICD2	ENST00000356884.6	ENSG00000185963.14	0.375352	-0.0487522	0.799456	4.88248	1.81829	0.0804352	0.985874	-4.24381
RIMBP3C	ENST00000331505.5	ENSG00000183246.6	0.73668	0.214983	1.25838	2.04643	2.90107	0.00742636	0.985874	-4.24393
GIT1	ENST00000225394.3	ENSG00000108262.15	-0.201629	-0.447907	0.0446486	6.75821	-1.682	0.104415	0.985874	-4.24436
ENG	ENST00000373203.4	ENSG00000106991.13	-0.384162	-0.830906	0.0625815	5.34108	-1.76666	0.0888984	0.985874	-4.24546
KLHL22	ENST00000328879.4	ENSG00000099910.17	1.44033	0.121106	2.75955	3.28046	2.24306	0.0335387	0.985874	-4.24585
PCIF1	ENST00000479348.1	ENSG00000100982.12	-0.508067	-1.07734	0.061208	4.78355	-1.83357	0.0780682	0.985874	-4.24631
PANK4	ENST00000378466.3	ENSG00000157881.14	-0.224158	-0.473291	0.024974	4.65383	-1.84851	0.07581	0.985874	-4.24655
RAF1	ENST00000251849.4	ENSG00000132155.11	-0.149229	-0.329385	0.030926	6.19262	-1.70179	0.100598	0.985874	-4.24668
AKIRIN2	ENST00000257787.5	ENSG00000135334.9	-0.210317	-0.463027	0.0423934	6.04783	-1.70982	0.0990834	0.985874	-4.24672
SMG1	ENST00000569764.1	ENSG00000157106.16	0.853028	0.114019	1.59204	2.8996	2.37144	0.0253235	0.985874	-4.24729
CD63	ENST00000546939.1	ENSG00000135404.11	-0.533136	-1.133	0.0667273	4.82565	-1.82593	0.0792445	0.985874	-4.24739
ARMC5	ENST00000457010.2	ENSG00000140691.16	-0.811861	-1.47067	-0.153056	2.64938	-2.53176	0.0176589	0.985874	-4.24791
PCSK7	ENST00000528973.1	ENSG00000160613.12	0.455675	-0.0837401	0.99509	5.62384	1.73552	0.0943617	0.985874	-4.24799
CIDEB	ENST00000258807.5	ENSG00000136305.11	-0.656853	-1.34721	0.0335058	4.12388	-1.95475	0.0613275	0.985874	-4.24843
ACRBP	ENST00000414226.2	ENSG00000111644.8	1.81417	0.243231	3.3851	3.02149	2.37256	0.0252607	0.985874	-4.24863
TMEM222	ENST00000608611.1	ENSG00000186501.14	-0.247637	-0.519917	0.0246421	4.50658	-1.86853	0.072875	0.985874	-4.24888
IRF2BP2	ENST00000491430.1	ENSG00000168264.10	-0.301762	-0.653953	0.0504293	5.33493	-1.76029	0.0899945	0.985874	-4.24945
ZNF780B	ENST00000434248.1	ENSG00000128000.16	0.573019	0.0261229	1.11991	3.38301	2.15259	0.0407037	0.985874	-4.24948
RNF44	ENST00000274811.4	ENSG00000146083.12	-0.147506	-0.329865	0.0348524	7.72345	-1.66181	0.108435	0.985874	-4.2495
IL10RA	ENST00000227752.3	ENSG00000110324.10	-0.152558	-0.340177	0.0350621	8.64719	-1.67053	0.106684	0.985874	-4.24996
SUSD3	ENST00000375469.1	ENSG00000157303.11	0.873408	0.125751	1.62107	2.82527	2.40001	0.0237659	0.985874	-4.25011
GNLY	ENST00000489980.1	ENSG00000115523.16	-0.642668	-1.4301	0.144764	6.70269	-1.67676	0.105446	0.985874	-4.25097
AKAP9	ENST00000356239.3	ENSG00000127914.16	0.288162	-0.0555942	0.631919	5.74387	1.7222	0.0967838	0.985874	-4.25097
SERINC5	ENST00000507668.2	ENSG00000164300.17	0.591232	0.102093	1.08037	2.63544	2.48327	0.0197146	0.985874	-4.25184
CYBC1	ENST00000585044.1	ENSG00000178927.18	0.384644	-0.0516273	0.820916	4.8278	1.81134	0.0815331	0.985874	-4.2521
BAX	ENST00000293288.8	ENSG00000087088.20	-0.275689	-0.571734	0.0203558	4.23561	-1.9132	0.0666761	0.985874	-4.25214
ARRDC3	ENST00000265138.3	ENSG00000113369.9	0.452095	-0.080153	0.984343	5.42631	1.74507	0.0926566	0.985874	-4.25258
DCAF16	ENST00000382247.1	ENSG00000163257.11	0.365736	-0.0244757	0.755948	4.14648	1.9256	0.065039	0.985874	-4.25322
ALDOA	ENST00000563060.2	ENSG00000149925.19	0.221983	-0.0517447	0.49571	6.94776	1.66609	0.107572	0.985874	-4.25323
PABPC1	ENST00000522387.1	ENSG00000070756.16	-1.31202	-2.68382	0.0597886	4.17293	-1.96492	0.0600772	0.985874	-4.25356
ETFA	ENST00000433983.2	ENSG00000140374.16	-2.23947	-3.69405	-0.784894	1.96829	-3.16305	0.00391594	0.985874	-4.25374
CLU	ENST00000522299.1	ENSG00000120885.21	0.861157	0.226991	1.49532	2.146	2.78983	0.00968672	0.985874	-4.25384
THEM4	ENST00000483207.1	ENSG00000159445.13	0.630164	0.0610522	1.19928	3.04773	2.27486	0.0313051	0.985874	-4.25391
NA	ENST00000369119.3	NA	0.409082	-0.0467838	0.864949	4.58083	1.84362	0.0765431	0.985874	-4.25418
RHOT2	ENST00000315082.4	ENSG00000140983.14	-0.416177	-0.901092	0.0687379	5.23818	-1.76324	0.0894863	0.985874	-4.25422
DDT	ENST00000350608.3	ENSG00000099977.14	-0.299885	-0.652262	0.0524921	5.37876	-1.74842	0.0920659	0.985874	-4.2544
SP110	ENST00000258382.5	ENSG00000135899.17	-0.345131	-0.753786	0.0635247	5.53373	-1.7351	0.0944378	0.985874	-4.25456
NKTR	ENST00000498730.1	ENSG00000114857.18	0.609166	0.0323455	1.18599	3.2949	2.16967	0.0392546	0.985874	-4.25565
RPL36	ENST00000347512.3	ENSG00000130255.13	0.246585	-0.0594687	0.552639	7.67384	1.65526	0.109766	0.985874	-4.25576
GSPT1	ENST00000434724.2	ENSG00000103342.13	0.272288	-0.0523994	0.596974	5.63477	1.7229	0.0966551	0.985874	-4.25596
CAP1	ENST00000340450.3	ENSG00000131236.17	-0.191634	-0.428367	0.0450982	8.58035	-1.66308	0.108178	0.985874	-4.25649
NEURL4	ENST00000399464.2	ENSG00000215041.10	-0.443043	-0.914785	0.0286989	4.12738	-1.92948	0.0645342	0.985874	-4.25659
JADE1	ENST00000226319.6	ENSG00000077684.16	0.539521	-0.0773766	1.15642	4.88467	1.79677	0.0838751	0.985874	-4.25666
RTRAF	ENST00000261700.3	ENSG00000087302.9	-0.182155	-0.402286	0.037977	5.97599	-1.70003	0.100933	0.985874	-4.25684
N4BP2L2	ENST00000503814.1	ENSG00000244754.8	0.473894	-0.0531079	1.0009	4.52777	1.84743	0.0759725	0.985874	-4.25704
TRPC4AP	ENST00000252015.2	ENSG00000100991.12	-0.389027	-0.854334	0.0762794	5.71226	-1.71767	0.0976207	0.985874	-4.25719
RAD23A	ENST00000586534.1	ENSG00000179262.10	-0.518998	-1.11269	0.0746926	4.91159	-1.79599	0.084003	0.985874	-4.25795
TCEANC2	ENST00000234827.1	ENSG00000116205.14	0.303048	-0.00678296	0.612879	3.75483	2.00948	0.054858	0.985874	-4.25835
RNF103	ENST00000472030.1	ENSG00000239305.7	0.77149	0.168467	1.37451	2.3621	2.62842	0.0141414	0.985874	-4.25836
CDC42EP3	ENST00000295324.3	ENSG00000163171.7	-0.268382	-0.601545	0.0647806	7.27214	-1.65499	0.109822	0.985874	-4.25843
UCKL1	ENST00000354216.6	ENSG00000198276.16	-0.490798	-1.02107	0.039475	4.25126	-1.90152	0.0682504	0.985874	-4.25847
CIRBP	ENST00000589235.1	ENSG00000099622.14	-0.752837	-1.45035	-0.0553249	3.21286	-2.21742	0.0354444	0.985874	-4.25889
AAAS	ENST00000209873.4	ENSG00000094914.13	-0.327785	-0.698595	0.0430236	4.72187	-1.81609	0.0807819	0.985874	-4.25961
RNASEL	ENST00000539397.1	ENSG00000135828.11	0.796832	0.210551	1.38311	2.10049	2.79228	0.00963065	0.985874	-4.26014
GTF3A	ENST00000381140.4	ENSG00000122034.15	-0.167403	-0.37495	0.040143	6.95998	-1.65709	0.109393	0.985874	-4.26093
RPL27A	ENST00000531978.1	ENSG00000166441.13	0.379614	-0.0932457	0.852475	7.82778	1.64933	0.110984	0.985874	-4.26167
SNX14	ENST00000505648.1	ENSG00000135317.13	2.9523	1.26738	4.63723	1.19698	3.5998	0.00129993	0.985874	-4.26167
UBC	ENST00000541272.1	ENSG00000150991.15	1.68865	0.0436223	3.33368	3.5389	2.10894	0.0446293	0.985874	-4.26235
ARHGAP4	ENST00000466928.1	ENSG00000089820.15	-0.49807	-1.08793	0.0917885	5.40322	-1.73476	0.0944981	0.985874	-4.26279
NA	ENST00000595285.1	NA	-0.49807	-1.08793	0.0917885	5.40322	-1.73476	0.0944981	0.985874	-4.26279
KDM2A	ENST00000308783.5	ENSG00000173120.15	0.68967	-0.0684481	1.44779	4.33093	1.86897	0.0728109	0.985874	-4.26488
PADI2	ENST00000375486.4	ENSG00000117115.13	-0.643182	-1.34558	0.0592206	4.30124	-1.88125	0.0710609	0.985874	-4.26622
NUP188	ENST00000372577.2	ENSG00000095319.14	-0.154916	-0.346233	0.0364011	6.48992	-1.66357	0.10808	0.985874	-4.26632
DROSHA	ENST00000513349.1	ENSG00000113360.16	-0.465595	-0.977704	0.0465141	4.34078	-1.86786	0.0729714	0.985874	-4.26647
ZNF764	ENST00000395091.2	ENSG00000169951.9	1.58325	0.392501	2.77401	2.2281	2.73166	0.0111131	0.985874	-4.26654
EPG5	ENST00000282041.5	ENSG00000152223.14	1.56847	0.0310055	3.10593	3.55687	2.09589	0.0458665	0.985874	-4.2673
HGSNAT	ENST00000379644.4	ENSG00000165102.15	1.43307	-0.0823236	2.94847	4.05643	1.94285	0.0628192	0.985874	-4.26745
BRD1	ENST00000457780.2	ENSG00000100425.18	4.36268	2.14214	6.58322	0.987892	4.03639	0.000418371	0.985874	-4.26748
CCNY	ENST00000265375.9	ENSG00000108100.18	-0.513864	-1.13663	0.108906	5.82954	-1.69519	0.101858	0.985874	-4.26761
BLK	ENST00000259089.4	ENSG00000136573.14	0.794576	0.0691598	1.51999	3.02006	2.25033	0.0330158	0.985874	-4.26838
PDE7A	ENST00000522220.1	ENSG00000205268.10	1.06442	0.274502	1.85433	2.10366	2.7684	0.0101908	0.985874	-4.26866
TRIM35	ENST00000305364.4	ENSG00000104228.13	0.207151	-0.0352843	0.449587	5.05646	1.75545	0.0908334	0.985874	-4.26872
PDHA1	ENST00000422285.2	ENSG00000131828.13	-0.268408	-0.556864	0.0200476	4.07562	-1.91168	0.0668794	0.985874	-4.26899
HPS1	ENST00000325103.6	ENSG00000107521.19	-0.264389	-0.588022	0.0592443	6.06283	-1.67837	0.105129	0.985874	-4.26931
TSPAN9	ENST00000537971.1	ENSG00000011105.14	2.38254	0.642986	4.1221	2.21011	2.81384	0.0091497	0.985874	-4.26972
UBE2L3	ENST00000458578.2	ENSG00000185651.14	-1.27745	-2.68427	0.129371	4.44687	-1.86553	0.0733076	0.985874	-4.27081
RPL13	ENST00000562879.1	ENSG00000167526.13	0.3615	-0.0746428	0.797642	5.59674	1.70285	0.100396	0.985874	-4.27143
TALDO1	ENST00000319006.3	ENSG00000177156.11	-0.230683	-0.519822	0.0584553	7.42545	-1.63911	0.113108	0.985874	-4.27149
PITPNC1	ENST00000581322.1	ENSG00000154217.15	0.311102	-0.0353164	0.657521	4.37226	1.84501	0.0763335	0.985874	-4.27154
FNBP4	ENST00000530207.1	ENSG00000109920.12	0.574467	0.0116057	1.13733	3.37181	2.09682	0.0457773	0.985874	-4.27225
PHTF1	ENST00000474926.1	ENSG00000116793.16	1.1423	0.416734	1.86786	1.45005	3.23446	0.00327901	0.985874	-4.27251
GLS	ENST00000320717.3	ENSG00000115419.12	0.232128	-0.0411179	0.505374	5.08672	1.74531	0.0926151	0.985874	-4.27288
PTPN2	ENST00000327283.3	ENSG00000175354.20	-0.229721	-0.498003	0.0385603	4.95897	-1.75917	0.0901876	0.985874	-4.27413
UTP6	ENST00000477128.1	ENSG00000108651.10	-0.398305	-0.772906	-0.0237052	3.13753	-2.18447	0.0380357	0.985874	-4.27455
TNRC6C	ENST00000335749.4	ENSG00000078687.17	0.308328	-0.0638143	0.68047	5.52808	1.70217	0.100526	0.985874	-4.27526
HERC1	ENST00000561348.1	ENSG00000103657.14	0.510316	0.0881174	0.932515	2.47974	2.48325	0.0197153	0.985874	-4.2753
PIK3R5	ENST00000447110.1	ENSG00000141506.13	-0.287721	-0.646156	0.0707149	6.58406	-1.64914	0.111023	0.985874	-4.27552
DCAF5	ENST00000556847.1	ENSG00000139990.17	-0.364974	-0.810113	0.0801645	5.8068	-1.68448	0.103931	0.985874	-4.27555
DHX36	ENST00000496811.1	ENSG00000174953.14	0.457717	-0.0381505	0.953584	4.06234	1.8964	0.0689514	0.985874	-4.27599
XRCC6	ENST00000405506.1	ENSG00000196419.12	2.31519	0.0418896	4.58849	3.63448	2.09232	0.0462107	0.985874	-4.27622
TMED8	ENST00000216468.7	ENSG00000100580.8	0.328275	-0.049876	0.706426	4.7144	1.78349	0.0860606	0.985874	-4.27642
NR2F6	ENST00000291442.3	ENSG00000160113.5	-0.857287	-1.4586	-0.255976	1.87149	-2.92904	0.00694226	0.985874	-4.27663
NA	ENST00000530331.1	NA	-0.268046	-0.602331	0.0662397	6.55917	-1.64736	0.11139	0.985874	-4.27748
PITPNM1	ENST00000436757.2	ENSG00000110697.13	-0.270526	-0.586766	0.0457148	4.91807	-1.75747	0.0904819	0.985874	-4.27794
NA	ENST00000429347.2	NA	-0.51486	-1.11231	0.0825847	4.8319	-1.77047	0.088249	0.985874	-4.27806
NA	ENST00000445221.1	NA	1.1626	0.241649	2.08356	2.32217	2.59353	0.015328	0.985874	-4.27828
CD82	ENST00000524750.1	ENSG00000085117.12	0.603818	0.0518153	1.15582	2.93491	2.24731	0.0332322	0.985874	-4.27866
ANKH	ENST00000284268.6	ENSG00000154122.14	0.214379	-0.0509226	0.47968	6.15251	1.66012	0.108777	0.985874	-4.27884
RPSA	ENST00000443003.1	ENSG00000168028.14	0.517159	-0.0250904	1.05941	3.76755	1.9594	0.0607531	0.985874	-4.27926
NA	ENST00000601543.1	NA	-1.5931	-3.17204	-0.014159	3.62511	-2.07288	0.0481228	0.985874	-4.27926
NA	ENST00000382241.3	NA	0.97974	0.145523	1.81396	2.61326	2.41285	0.0230949	0.985874	-4.27949
CARD16	ENST00000375706.2	ENSG00000204397.7	-0.379126	-0.785872	0.0276186	3.96995	-1.91496	0.0664413	0.985874	-4.27958
FZR1	ENST00000441788.2	ENSG00000105325.14	-0.185589	-0.41143	0.0402511	5.63492	-1.6883	0.103187	0.985874	-4.28006
IL4R	ENST00000395762.2	ENSG00000077238.14	3.20627	0.974296	5.43824	2.06286	2.95127	0.006579	0.985874	-4.28032
COX5A	ENST00000564811.1	ENSG00000178741.12	-0.299742	-0.638203	0.0387194	4.44315	-1.81943	0.0802565	0.985874	-4.28049
TNRC6B	ENST00000301923.9	ENSG00000100354.21	1.24363	-0.11449	2.60174	4.18398	1.88127	0.0710577	0.985874	-4.28055
CASP4	ENST00000393150.3	ENSG00000196954.14	-0.223325	-0.498965	0.0523143	6.01003	-1.66454	0.107884	0.985874	-4.28119
CALR	ENST00000316448.5	ENSG00000179218.13	-0.202076	-0.456035	0.0518841	8.32763	-1.63473	0.114028	0.985874	-4.28125
SOD2	ENST00000367055.4	ENSG00000112096.18	-0.432729	-0.925129	0.0596716	4.53213	-1.80549	0.0824667	0.985874	-4.28161
BIN3	ENST00000520489.1	ENSG00000147439.12	0.705658	0.081294	1.33002	2.75775	2.32196	0.0282436	0.985874	-4.28165
TRDMT1	ENST00000354631.3	ENSG00000107614.22	0.769188	0.188262	1.35011	2.05922	2.72026	0.0114149	0.985874	-4.28246
DAG1	ENST00000308775.2	ENSG00000173402.11	-2.25375	-4.10526	-0.402248	2.84702	-2.5008	0.0189469	0.985874	-4.28313
CHMP1A	ENST00000547687.1	ENSG00000131165.15	-0.714243	-1.47437	0.0458801	3.91524	-1.93046	0.0644071	0.985874	-4.28316
VPS16	ENST00000380443.3	ENSG00000215305.10	-1.6586	-3.06713	-0.250078	2.82232	-2.41922	0.0227681	0.985874	-4.28337
ITPKB	ENST00000429204.1	ENSG00000143772.9	3.27354	0.966439	5.58065	2.15141	2.91507	0.00718018	0.985874	-4.28369
GNAS	ENST00000476196.1	ENSG00000087460.24	0.447014	-0.0595612	0.953589	4.42142	1.81291	0.081285	0.985874	-4.28404
ARPC1A	ENST00000262942.5	ENSG00000241685.10	-0.209112	-0.453721	0.0354969	4.83217	-1.75632	0.0906817	0.985874	-4.28427
FCER1G	ENST00000490414.1	ENSG00000158869.11	-0.439834	-0.956867	0.0771984	4.92571	-1.74771	0.0921908	0.985874	-4.28432
FLII	ENST00000461110.2	ENSG00000177731.16	-0.758116	-1.38845	-0.127777	2.51057	-2.47093	0.0202718	0.985874	-4.28441
TXNDC5	ENST00000460138.1	ENSG00000239264.8	1.69078	0.424263	2.9573	2.0999	2.74267	0.0108288	0.985874	-4.28495
PNKP	ENST00000322344.3	ENSG00000039650.12	-0.47229	-0.980109	0.0355291	3.93473	-1.91072	0.0670072	0.985874	-4.28586
NA	ENST00000540582.1	NA	-0.307439	-0.647768	0.0328908	4.1739	-1.85591	0.0747136	0.985874	-4.28627
NFX1	ENST00000318524.6	ENSG00000086102.19	0.326634	-0.0364863	0.689755	4.18791	1.84803	0.0758823	0.985874	-4.28662
UNC119	ENST00000301032.4	ENSG00000109103.11	-0.594766	-1.25207	0.0625375	4.18594	-1.85899	0.0742604	0.985874	-4.28671
ATXN2L	ENST00000566946.1	ENSG00000168488.18	-1.40138	-3.05544	0.252678	5.07814	-1.74062	0.0934489	0.985874	-4.28706
GRAP	ENST00000284154.5	ENSG00000154016.13	0.293763	-0.0612141	0.64874	5.32207	1.70018	0.100904	0.985874	-4.28709
TRAPPC1	ENST00000540486.1	ENSG00000170043.11	-0.334999	-0.756563	0.0865655	6.6505	-1.63259	0.114481	0.985874	-4.28726
UFD1	ENST00000459854.1	ENSG00000070010.19	0.239947	-0.0393717	0.519266	4.70173	1.76487	0.0892053	0.985874	-4.28756
PSD4	ENST00000441564.3	ENSG00000125637.15	0.214498	-0.0406998	0.469695	5.02787	1.72681	0.0959403	0.985874	-4.2876
ERLIN2	ENST00000276461.5	ENSG00000147475.15	0.247072	-0.0189756	0.513119	3.88822	1.90793	0.0673826	0.985874	-4.28787
S100A10	ENST00000368809.1	ENSG00000197747.9	-0.320196	-0.723855	0.083463	6.72761	-1.62967	0.115101	0.985874	-4.28806
METTL14	ENST00000388822.5	ENSG00000145388.15	0.603064	0.018584	1.18754	3.18182	2.11978	0.0436238	0.985874	-4.2882
UBE2V1	ENST00000371674.3	ENSG00000244687.11	-0.151001	-0.342083	0.0400814	7.04397	-1.62352	0.116415	0.985874	-4.28824
WIZ	ENST00000599910.2	ENSG00000011451.19	-1.77453	-3.34453	-0.204526	2.99948	-2.3221	0.0282348	0.985874	-4.28853
JUNB	ENST00000302754.4	ENSG00000171223.6	-0.577057	-1.29079	0.136678	9.55949	-1.66104	0.108591	0.985874	-4.28901
HMCES	ENST00000383463.4	ENSG00000183624.14	0.285777	-0.0242832	0.595838	3.93963	1.89356	0.0693422	0.985874	-4.28909
NA	ENST00000334940.6	NA	-0.818496	-1.74277	0.105781	4.39253	-1.81933	0.0802722	0.985874	-4.2891
CAMSAP1	ENST00000312405.6	ENSG00000130559.19	-1.56454	-2.94488	-0.184202	2.90303	-2.32862	0.0278331	0.985874	-4.28925
MTSS1	ENST00000518547.1	ENSG00000170873.18	-1.81083	-3.59262	-0.0290289	3.53649	-2.08793	0.0466363	0.985874	-4.28958
OPHN1	ENST00000355520.5	ENSG00000079482.13	0.896062	0.0298871	1.76224	3.17486	2.12535	0.0431156	0.985874	-4.29008
MAP2K2	ENST00000262948.5	ENSG00000126934.13	-0.376186	-0.84868	0.0963079	6.42022	-1.6357	0.113824	0.985874	-4.29015
NA	ENST00000341811.4	NA	-0.963015	-1.80936	-0.116671	2.76769	-2.33767	0.0272843	0.985874	-4.29028
ARHGAP6	ENST00000380736.1	ENSG00000047648.22	0.506989	-0.0460326	1.06001	3.97839	1.88345	0.0707505	0.985874	-4.29043
FPR1	ENST00000304748.4	ENSG00000171051.8	-0.492463	-1.10962	0.124699	6.30657	-1.63935	0.113057	0.985874	-4.29078
TYROBP	ENST00000262629.4	ENSG00000011600.11	-0.437242	-0.992503	0.11802	7.72372	-1.61779	0.117649	0.985874	-4.29105
CNP	ENST00000393892.3	ENSG00000173786.17	-0.411323	-0.80158	-0.0210658	3.06371	-2.16536	0.0396157	0.985874	-4.29108
BRI3	ENST00000539286.1	ENSG00000164713.9	-1.74113	-3.19582	-0.286435	2.66646	-2.45899	0.0208245	0.985874	-4.29113
CTSC	ENST00000524463.1	ENSG00000109861.16	0.364935	-0.0525898	0.782461	4.42775	1.79569	0.0840515	0.985874	-4.29211
NA	ENST00000389942.5	NA	0.391456	-0.0300657	0.812978	3.84958	1.90792	0.0673833	0.985874	-4.29212
ARRB2	ENST00000575877.1	ENSG00000141480.18	-1.96497	-3.74548	-0.184458	3.16143	-2.2673	0.0318233	0.985874	-4.29218
SLC7A5	ENST00000565644.1	ENSG00000103257.9	-1.50874	-2.86655	-0.150919	2.97004	-2.28281	0.0307678	0.985874	-4.29222
INPP4A	ENST00000409016.4	ENSG00000040933.15	0.605188	-0.0356839	1.24606	3.72628	1.94007	0.0631729	0.985874	-4.29255
RRP15	ENST00000366932.3	ENSG00000067533.6	0.523905	0.00147908	1.04633	3.3109	2.06028	0.0494004	0.985874	-4.29275
DENND4B	ENST00000361217.4	ENSG00000198837.10	-0.235346	-0.534685	0.0639937	7.43916	-1.61525	0.118199	0.985874	-4.29297
TPP1	ENST00000533371.1	ENSG00000166340.17	-2.5568	-4.74778	-0.365822	3.04801	-2.39749	0.0238995	0.985874	-4.29307
NFKB2	ENST00000369966.3	ENSG00000077150.19	-0.350529	-0.770448	0.0693908	5.07742	-1.71497	0.0981217	0.985874	-4.29322
MON2	ENST00000393630.3	ENSG00000061987.16	0.573299	-0.0112426	1.15784	3.45132	2.01495	0.0542465	0.985874	-4.2934
WASHC5	ENST00000318410.7	ENSG00000164961.16	2.57436	0.581591	4.56713	2.35975	2.65406	0.0133245	0.985874	-4.29341
LIMD2	ENST00000579814.1	ENSG00000136490.9	0.66041	0.055988	1.26483	2.83588	2.24477	0.0334154	0.985874	-4.29345
MAST2	ENST00000361297.2	ENSG00000086015.21	-0.273591	-0.585595	0.0384119	4.38981	-1.80153	0.0831043	0.985874	-4.29378
FRAT1	ENST00000371021.3	ENSG00000165879.8	-0.293219	-0.632885	0.0464458	4.57228	-1.77353	0.0877302	0.985874	-4.29404
ENOSF1	ENST00000584259.2	ENSG00000132199.20	0.54275	0.0280729	1.05743	3.0092	2.16652	0.039518	0.985874	-4.29431
MAVS	ENST00000428216.2	ENSG00000088888.18	0.228291	-0.0542228	0.510804	5.72259	1.66015	0.108772	0.985874	-4.29464
NA	ENST00000452957.2	NA	-0.375907	-0.842607	0.0907928	5.84066	-1.65478	0.109864	0.985874	-4.29481
ACSL4	ENST00000348502.6	ENSG00000068366.19	-0.609806	-1.32229	0.102679	4.70086	-1.75839	0.0903239	0.985874	-4.29499
RPA1	ENST00000573994.1	ENSG00000132383.11	0.440619	-0.0474982	0.928736	4.05808	1.85454	0.0749151	0.985874	-4.29563
UBA52	ENST00000597451.1	ENSG00000221983.7	-1.50754	-3.01374	-0.00134027	3.53199	-2.05629	0.0498109	0.985874	-4.29594
APMAP	ENST00000217456.2	ENSG00000101474.12	-0.283482	-0.638913	0.0719489	6.12754	-1.63858	0.113219	0.985874	-4.29611
LRP1	ENST00000556356.1	ENSG00000123384.13	-0.373499	-0.849648	0.10265	7.52187	-1.61155	0.119005	0.985874	-4.29628
STAB1	ENST00000462741.1	ENSG00000010327.10	-0.773012	-1.58355	0.0375229	3.68527	-1.95935	0.0607589	0.985874	-4.29671
POU2AF1	ENST00000393067.3	ENSG00000110777.12	0.405073	-0.065849	0.875995	4.56165	1.76719	0.0888092	0.985874	-4.29671
PADI4	ENST00000375448.4	ENSG00000159339.13	-0.446092	-0.983145	0.0909607	5.11451	-1.7065	0.0997072	0.985874	-4.29674
AKAP17A	ENST00000381261.3	ENSG00000197976.12	-0.599934	-1.26562	0.0657489	4.11136	-1.85154	0.0753592	0.985874	-4.29701
KLRB1	ENST00000229402.3	ENSG00000111796.3	-0.349418	-0.783362	0.0845252	5.7802	-1.65429	0.109966	0.985874	-4.29734
PPM1M	ENST00000482724.1	ENSG00000164088.18	-0.194212	-0.430345	0.0419218	5.26388	-1.68972	0.102911	0.985874	-4.2975
ACTR1A	ENST00000470322.1	ENSG00000138107.13	0.472181	-0.00533728	0.949699	3.35678	2.0315	0.0524305	0.985874	-4.29755
TLN1	ENST00000466916.1	ENSG00000137076.21	2.29471	0.741509	3.8479	1.59681	3.03528	0.005363	0.985874	-4.29774
PTPN6	ENST00000416215.2	ENSG00000111679.17	-0.350526	-0.782262	0.0812096	5.54961	-1.66802	0.107186	0.985874	-4.29784
NA	ENST00000600446.1	NA	-0.350526	-0.782262	0.0812096	5.54961	-1.66802	0.107186	0.985874	-4.29784
OSBPL9	ENST00000475697.1	ENSG00000117859.19	1.48703	0.417882	2.55619	1.79449	2.85746	0.00824557	0.985874	-4.29786
ABCC1	ENST00000399410.3	ENSG00000103222.19	2.02915	-0.11631	4.17461	3.92842	1.94308	0.0627899	0.985874	-4.29788
FBXO3	ENST00000530401.1	ENSG00000110429.14	0.45342	-0.00362826	0.910468	3.33079	2.03815	0.0517157	0.985874	-4.29801
MTPN	ENST00000435723.1	ENSG00000105887.11	0.496071	-0.0544811	1.04662	4.04923	1.85116	0.0754165	0.985874	-4.29829
IRF2BP2	ENST00000366610.3	ENSG00000168264.10	-0.192923	-0.438127	0.0522808	6.7367	-1.61642	0.117946	0.985874	-4.29841
IFT57	ENST00000264538.3	ENSG00000114446.5	0.324187	-0.0254364	0.673811	3.79492	1.90499	0.0677792	0.985874	-4.29877
NXF1	ENST00000527902.1	ENSG00000162231.14	-0.95477	-1.69399	-0.215548	2.12642	-2.65352	0.0133413	0.985874	-4.29941
SMARCAL1	ENST00000358207.5	ENSG00000138375.12	-2.34933	-4.31226	-0.386404	2.74046	-2.45888	0.0208296	0.985874	-4.29956
CEP57	ENST00000538158.1	ENSG00000166037.11	0.588166	0.0620593	1.11427	2.67272	2.2968	0.0298428	0.985874	-4.2996
FCN1	ENST00000371806.3	ENSG00000085265.11	-0.380895	-0.855566	0.0937759	9.46979	-1.64858	0.111138	0.985874	-4.30012
ADAR	ENST00000368471.3	ENSG00000160710.16	-1.38107	-2.9534	0.19126	4.48504	-1.80455	0.082617	0.985874	-4.30099
H2AFY	ENST00000451949.2	ENSG00000113648.16	0.828917	-0.01275	1.67058	3.373	2.02334	0.0533189	0.985874	-4.30105
TBC1D13	ENST00000372648.5	ENSG00000107021.16	0.504157	-0.0961694	1.10448	4.8307	1.72535	0.0962074	0.985874	-4.30108
LDLR	ENST00000252444.5	ENSG00000130164.13	-0.461366	-0.932015	0.00928255	3.41875	-2.01394	0.0543586	0.985874	-4.3011
SMOX	ENST00000339123.6	ENSG00000088826.18	-0.865763	-1.75839	0.0268616	3.53842	-1.99264	0.0567822	0.985874	-4.3015
FBRS	ENST00000543786.1	ENSG00000156860.15	-1.1896	-2.16958	-0.209616	2.41473	-2.49391	0.0192454	0.985874	-4.30184
NA	ENST00000568722.1	NA	-1.1896	-2.16958	-0.209616	2.41473	-2.49391	0.0192454	0.985874	-4.30184
PRKCSH	ENST00000591510.1	ENSG00000130175.9	-1.25797	-2.63046	0.114525	4.02029	-1.88303	0.0708096	0.985874	-4.30185
PABPC1	ENST00000518716.1	ENSG00000070756.16	1.90077	0.556335	3.2452	1.72889	2.90461	0.00736331	0.985874	-4.30221
SCAI	ENST00000336505.6	ENSG00000173611.17	0.471951	-0.030679	0.974582	3.66882	1.92906	0.0645877	0.985874	-4.30234
SRF	ENST00000265354.4	ENSG00000112658.8	-0.166029	-0.37272	0.0406614	5.67782	-1.6503	0.110785	0.985874	-4.3036
DBT	ENST00000370132.4	ENSG00000137992.14	0.459895	-0.0162441	0.936035	3.45167	1.98437	0.0577478	0.985874	-4.30404
UQCRB	ENST00000287022.5	ENSG00000156467.9	-0.227232	-0.507434	0.0529699	5.42831	-1.66608	0.107574	0.985874	-4.30422
TAF5L	ENST00000366675.3	ENSG00000135801.9	0.338909	-0.0465723	0.72439	4.21488	1.80625	0.0823452	0.985874	-4.30435
GDI1	ENST00000447750.2	ENSG00000203879.12	-0.206878	-0.465366	0.051609	5.75965	-1.64427	0.112031	0.985874	-4.30455
NA	ENST00000601899.1	NA	-0.206878	-0.465366	0.051609	5.75965	-1.64427	0.112031	0.985874	-4.30455
PRKCA	ENST00000413366.3	ENSG00000154229.12	0.358964	-0.0896086	0.807536	5.74205	1.64405	0.112076	0.985874	-4.30476
CD79A	ENST00000221972.3	ENSG00000105369.9	0.450315	-0.120274	1.0209	6.22564	1.6214	0.116869	0.985874	-4.30525
NA	ENST00000608019.1	NA	0.450315	-0.120274	1.0209	6.22564	1.6214	0.116869	0.985874	-4.30525
LINS1	ENST00000314742.8	ENSG00000140471.17	0.49348	0.000372478	0.986588	3.21608	2.05601	0.0498394	0.985874	-4.30558
RASSF4	ENST00000489171.1	ENSG00000107551.21	-0.692327	-1.49851	0.113853	4.52601	-1.76432	0.0893003	0.985874	-4.30564
NA	ENST00000435939.2	NA	-1.5202	-2.77885	-0.261546	2.47932	-2.48137	0.019799	0.985874	-4.30566
ATF5	ENST00000423777.2	ENSG00000169136.11	-0.328467	-0.67033	0.0133965	3.49399	-1.97395	0.0589852	0.985874	-4.30588
TMEM250	ENST00000418388.1	ENSG00000238227.8	-0.350937	-0.786504	0.0846291	5.5524	-1.65529	0.109761	0.985874	-4.30608
ZNF385A	ENST00000352268.6	ENSG00000161642.17	-0.820188	-1.79954	0.159165	4.86478	-1.72057	0.0970844	0.985874	-4.30634
KANSL1	ENST00000572218.1	ENSG00000120071.14	0.928394	0.177263	1.67952	2.19188	2.5393	0.0173575	0.985874	-4.30646
LY86	ENST00000379953.2	ENSG00000112799.9	-0.345266	-0.77295	0.0824185	5.48848	-1.65855	0.109096	0.985874	-4.30672
UBE2I	ENST00000566587.1	ENSG00000103275.20	-1.92704	-3.54183	-0.312247	2.63293	-2.45173	0.0211678	0.985874	-4.30721
EML3	ENST00000394776.4	ENSG00000149499.11	-3.55976	-5.41285	-1.70666	0.737812	-3.94658	0.000529236	0.985874	-4.30724
MIS12	ENST00000381165.3	ENSG00000167842.15	0.793755	0.113718	1.47379	2.42128	2.39802	0.0238715	0.985874	-4.30758
PPARD	ENST00000418635.2	ENSG00000112033.14	3.14002	0.937543	5.3425	1.84695	2.929	0.00694297	0.985874	-4.30816
PAX5	ENST00000358127.4	ENSG00000196092.13	0.58189	-0.143881	1.30766	5.59931	1.64717	0.11143	0.985874	-4.30851
MAP3K11	ENST00000309100.3	ENSG00000173327.8	-0.202467	-0.461937	0.0570031	6.76093	-1.60312	0.120862	0.985874	-4.30875
RBM39	ENST00000528062.3	ENSG00000131051.22	2.07936	0.294496	3.86421	2.63824	2.39344	0.0241159	0.985874	-4.30919
LGALS9	ENST00000467111.1	ENSG00000168961.17	-0.352472	-0.803528	0.0985832	6.61679	-1.60544	0.120349	0.985874	-4.30936
ATP6V0D1	ENST00000290949.3	ENSG00000159720.12	-0.302952	-0.690719	0.0848145	6.61459	-1.6051	0.120423	0.985874	-4.30962
CCDC47	ENST00000403162.3	ENSG00000108588.14	2.75929	1.16376	4.35482	0.770417	3.55296	0.0014657	0.985874	-4.30998
URGCP	ENST00000402306.3	ENSG00000106608.16	-2.94223	-4.93418	-0.950281	1.8314	-3.03456	0.00537238	0.985874	-4.31007
GDI2	ENST00000479928.1	ENSG00000057608.17	1.36223	0.492266	2.2322	1.16622	3.21697	0.00342509	0.985874	-4.31062
MKNK2	ENST00000591601.1	ENSG00000099875.14	1.6777	-0.381855	3.73725	5.2962	1.67355	0.106082	0.985874	-4.3108
NA	ENST00000444312.1	NA	0.521107	0.0408377	1.00138	2.72903	2.22915	0.0345604	0.985874	-4.31113
MS4A1	ENST00000345732.4	ENSG00000156738.17	3.03638	0.37559	5.69717	3.02282	2.34446	0.0268792	0.985874	-4.31121
LSM4	ENST00000593564.2	ENSG00000130520.10	0.801515	0.216239	1.38679	1.71109	2.81351	0.00915697	0.985874	-4.31123
CIZ1	ENST00000461765.1	ENSG00000148337.21	-0.822732	-1.64908	0.00361791	3.27947	-2.04547	0.0509399	0.985874	-4.31148
CYP27A1	ENST00000258415.4	ENSG00000135929.9	-0.330327	-0.735133	0.0744785	5.15797	-1.67647	0.105504	0.985874	-4.31154
NMT2	ENST00000378165.4	ENSG00000152465.18	0.534065	-0.0301093	1.09824	3.52513	1.94482	0.0625708	0.985874	-4.31161
GLRX	ENST00000237858.6	ENSG00000173221.14	-0.268797	-0.602645	0.0650511	5.42607	-1.65414	0.109995	0.985874	-4.31204
ZFAND1	ENST00000522520.1	ENSG00000104231.11	-1.37486	-2.71012	-0.0396069	3.16431	-2.1154	0.0440277	0.985874	-4.31301
P2RX4	ENST00000543984.1	ENSG00000135124.14	-0.736513	-1.36077	-0.112257	2.38428	-2.42391	0.022531	0.985874	-4.31317
P2RX4	ENST00000543171.1	ENSG00000135124.14	-0.736513	-1.36077	-0.112257	2.38428	-2.42391	0.022531	0.985874	-4.31317
NA	ENST00000606391.1	NA	2.3402	0.26743	4.41297	2.74345	2.31953	0.0283945	0.985874	-4.31329
NOL11	ENST00000253247.4	ENSG00000130935.10	2.59033	0.577169	4.60349	2.21401	2.64347	0.0136563	0.985874	-4.31339
PLXNB2	ENST00000359337.4	ENSG00000196576.15	-1.39241	-3.12049	0.335668	5.53551	-1.6554	0.109739	0.985874	-4.31346
RIPOR2	ENST00000463828.1	ENSG00000111913.18	0.90923	0.233289	1.58517	1.77273	2.76352	0.0103091	0.985874	-4.31347
PHF14	ENST00000490957.1	ENSG00000106443.16	1.25391	0.0165273	2.4913	3.1403	2.0819	0.047227	0.985874	-4.31376
ZNF496	ENST00000461277.2	ENSG00000162714.12	2.52077	0.846651	4.19489	1.39405	3.09346	0.00464991	0.985874	-4.31382
TXNL1	ENST00000590954.1	ENSG00000091164.13	-0.261271	-0.57104	0.0484985	4.58478	-1.73281	0.0948509	0.985874	-4.31431
VDR	ENST00000395324.2	ENSG00000111424.10	-2.92745	-5.16448	-0.690419	2.40856	-2.68853	0.0122956	0.985874	-4.31465
FBXW5	ENST00000459905.1	ENSG00000159069.14	0.543665	-0.000654562	1.08798	3.15187	2.05199	0.0502566	0.985874	-4.31476
NA	ENST00000395004.3	NA	-2.32726	-4.65051	-0.00401612	3.57087	-2.05801	0.0496332	0.985874	-4.31493
POLRMT	ENST00000588649.2	ENSG00000099821.14	-0.237222	-0.535683	0.0612387	5.68677	-1.63292	0.114411	0.985874	-4.31496
DDX5	ENST00000450599.2	ENSG00000108654.14	-1.91746	-4.07887	0.243944	4.36092	-1.82259	0.0797637	0.985874	-4.31513
HMG20B	ENST00000488973.2	ENSG00000064961.19	-0.521409	-1.11419	0.0713684	4.12288	-1.80711	0.0822073	0.985874	-4.31532
NDUFA9	ENST00000266544.5	ENSG00000139180.11	-0.257655	-0.542483	0.027172	3.84692	-1.85847	0.0743374	0.985874	-4.31544
ZNF621	ENST00000339296.5	ENSG00000172888.12	0.240202	-0.0313679	0.511772	4.01914	1.81716	0.0806136	0.985874	-4.31589
MPST	ENST00000429360.2	ENSG00000128309.16	-0.826931	-1.68023	0.0263723	3.41216	-1.99097	0.0569762	0.985874	-4.31605
APTX	ENST00000479656.1	ENSG00000137074.18	3.46052	1.80839	5.11266	0.0570224	4.30323	0.000207243	0.985874	-4.31617
FBXO15	ENST00000580806.1	ENSG00000141665.12	0.542331	-0.074335	1.159	4.07844	1.80681	0.0822555	0.985874	-4.31627
U2AF1L4	ENST00000585554.1	ENSG00000161265.15	-2.58842	-4.08081	-1.09603	0.882074	-3.56328	0.00142748	0.985874	-4.31627
SHKBP1	ENST00000291842.5	ENSG00000160410.15	-0.217988	-0.498877	0.0629007	6.67474	-1.5944	0.122804	0.985874	-4.31694
SEC11C	ENST00000587834.1	ENSG00000166562.9	-0.848243	-1.5768	-0.119683	2.43247	-2.39196	0.0241957	0.985874	-4.31736
NA	ENST00000396393.1	NA	-0.40654	-0.881717	0.0686357	4.38095	-1.75771	0.0904411	0.985874	-4.31744
ZBED1	ENST00000381222.2	ENSG00000214717.12	1.51777	0.0615879	2.97394	3.03733	2.14135	0.0416838	0.985874	-4.31745
GHDC	ENST00000587427.1	ENSG00000167925.16	-0.381851	-0.829128	0.0654251	4.40023	-1.75395	0.0910961	0.985874	-4.3175
NA	ENST00000328544.3	NA	0.936777	0.157152	1.7164	2.22664	2.46859	0.020379	0.985874	-4.3177
NDUFV3	ENST00000354250.2	ENSG00000160194.18	-0.239777	-0.521398	0.0418439	4.40912	-1.7492	0.0919272	0.985874	-4.31815
SH2D1B	ENST00000367929.2	ENSG00000198574.6	-1.29148	-2.77361	0.190635	4.3175	-1.79021	0.084949	0.985874	-4.31816
LCLAT1	ENST00000319406.4	ENSG00000172954.13	0.649286	0.0331549	1.26542	2.8269	2.16501	0.0396447	0.985874	-4.31868
NFE2	ENST00000435572.2	ENSG00000123405.14	-0.365979	-0.821419	0.0894615	5.32617	-1.65091	0.110659	0.985874	-4.31891
CASP10	ENST00000360132.3	ENSG00000003400.14	-2.39539	-4.30782	-0.482962	2.41936	-2.57329	0.0160582	0.985874	-4.31895
COG5	ENST00000393603.2	ENSG00000164597.13	0.882846	0.205844	1.55985	1.85655	2.67912	0.0125688	0.985874	-4.31927
FBXW5	ENST00000483559.1	ENSG00000159069.14	-0.611958	-1.3261	0.102186	4.35369	-1.76049	0.0899593	0.985874	-4.31938
SLC16A3	ENST00000582743.1	ENSG00000141526.16	-0.411534	-0.913819	0.0907511	4.94866	-1.68327	0.104167	0.985874	-4.31942
SH2B1	ENST00000538342.1	ENSG00000178188.14	-0.359944	-0.748327	0.0284395	3.62043	-1.90402	0.0679105	0.985874	-4.31951
FXR1	ENST00000357559.4	ENSG00000114416.18	0.635024	0.0921024	1.17795	2.31634	2.40298	0.0236087	0.985874	-4.31953
PTGDS	ENST00000371625.3	ENSG00000107317.13	-0.679622	-1.44502	0.0857731	4.0135	-1.82423	0.0795079	0.985874	-4.31978
CYBC1	ENST00000342572.8	ENSG00000178927.18	-0.390272	-0.884524	0.10398	5.76301	-1.62225	0.116688	0.985874	-4.31978
C19orf25	ENST00000427685.2	ENSG00000119559.16	2.55495	0.958687	4.15122	1.01034	3.28833	0.00286574	0.985874	-4.32003
NA	ENST00000383326.4	NA	-0.517994	-1.15294	0.116948	5.01037	-1.67606	0.105585	0.985874	-4.32047
ARF6	ENST00000298316.5	ENSG00000165527.7	-0.182072	-0.418186	0.0540423	7.29854	-1.58423	0.125102	0.985874	-4.32048
TYMP	ENST00000487577.1	ENSG00000025708.14	-0.541114	-1.21598	0.133754	5.35617	-1.64728	0.111407	0.985874	-4.32056
MCFD2	ENST00000319466.4	ENSG00000180398.12	-0.545751	-1.18644	0.0949429	4.40214	-1.75002	0.0917846	0.985874	-4.32057
PARP14	ENST00000460683.1	ENSG00000173193.15	-0.517136	-1.1202	0.0859306	4.31565	-1.76172	0.089747	0.985874	-4.32088
TAF8	ENST00000372977.3	ENSG00000137413.16	0.319999	-0.0382485	0.678246	3.8746	1.83512	0.0778316	0.985874	-4.32094
IFI30	ENST00000407280.3	ENSG00000216490.4	-0.407639	-0.924533	0.109255	9.19931	-1.62021	0.117125	0.985874	-4.32094
NOTCH1	ENST00000277541.6	ENSG00000148400.11	-0.155376	-0.356893	0.0461402	7.1269	-1.58406	0.125141	0.985874	-4.32102
SCML4	ENST00000473515.1	ENSG00000146285.14	0.69768	0.101977	1.29338	2.30204	2.40616	0.0234422	0.985874	-4.32111
GBA	ENST00000368373.3	ENSG00000177628.16	-0.220761	-0.492471	0.0509488	5.04505	-1.66923	0.106944	0.985874	-4.32124
NUDT5	ENST00000537776.1	ENSG00000165609.13	-0.78237	-1.58263	0.0178927	3.3017	-2.00853	0.0549658	0.985874	-4.3213
NA	ENST00000433523.1	NA	1.59426	0.124671	3.06384	2.76737	2.22875	0.0345905	0.985874	-4.32131
ARPC5	ENST00000367534.1	ENSG00000162704.16	0.755713	0.154185	1.35724	1.99232	2.58106	0.015774	0.985874	-4.32139
BOLA2	ENST00000330978.3	ENSG00000183336.8	-0.327241	-0.6944	0.0399175	3.90987	-1.8311	0.0784464	0.985874	-4.32178
BOLA2B	ENST00000305321.4	ENSG00000169627.8	-0.327241	-0.6944	0.0399175	3.90987	-1.8311	0.0784464	0.985874	-4.32178
ZNF395	ENST00000344423.5	ENSG00000186918.14	0.21596	-0.0586315	0.490552	5.79869	1.61579	0.118083	0.985874	-4.32187
SUMO2	ENST00000314523.7	ENSG00000188612.12	3.34205	1.70301	4.98109	0.0710942	4.18911	0.000280046	0.985874	-4.32197
CMTM7	ENST00000349718.4	ENSG00000153551.13	-0.356817	-0.776698	0.0630644	4.38473	-1.74589	0.092512	0.985874	-4.32224
BRWD3	ENST00000373275.4	ENSG00000165288.10	0.314636	-0.0608729	0.690144	4.53307	1.72142	0.0969283	0.985874	-4.32236
AKAP17A	ENST00000313871.3	ENSG00000197976.12	-0.29473	-0.674466	0.085006	6.35751	-1.59456	0.122768	0.985874	-4.32254
PRMT1	ENST00000454376.2	ENSG00000126457.21	-1.70537	-3.4324	0.0216648	3.42019	-2.02869	0.0527349	0.985874	-4.32339
NLRP1	ENST00000544378.2	ENSG00000091592.16	-1.79603	-3.42036	-0.171703	2.8584	-2.27163	0.0315252	0.985874	-4.32383
CUX1	ENST00000292535.7	ENSG00000257923.11	3.19567	0.957388	5.43395	1.64294	2.93322	0.00687246	0.985874	-4.32394
NA	ENST00000568166.1	NA	3.19567	0.957388	5.43395	1.64294	2.93322	0.00687246	0.985874	-4.32394
RAB3GAP2	ENST00000358951.2	ENSG00000118873.16	0.275105	-0.0608209	0.611031	4.84128	1.68249	0.104319	0.985874	-4.32396
ATP5F1C	ENST00000356708.7	ENSG00000165629.20	-0.346152	-0.786451	0.0941481	5.75837	-1.61516	0.118219	0.985874	-4.32452
C8orf76	ENST00000276704.4	ENSG00000189376.12	0.508814	0.0587223	0.958905	2.42476	2.3225	0.0282099	0.985874	-4.32456
NTAN1	ENST00000287706.3	ENSG00000157045.9	-0.328636	-0.706131	0.0488581	4.08867	-1.78856	0.085221	0.985874	-4.32503
WDR33	ENST00000393006.1	ENSG00000136709.12	0.617015	0.016207	1.21782	2.91301	2.10988	0.0445413	0.985874	-4.32504
MTCH1	ENST00000373627.5	ENSG00000137409.19	-0.205646	-0.461548	0.0502559	5.17661	-1.65099	0.110642	0.985874	-4.32526
MED15	ENST00000263205.7	ENSG00000099917.17	-0.225948	-0.519285	0.0673891	6.74013	-1.58248	0.125501	0.985874	-4.32548
RNF31	ENST00000560787.1	ENSG00000092098.17	-0.523856	-1.129	0.0812854	4.15924	-1.7785	0.0868945	0.985874	-4.32576
PHF20L1	ENST00000460236.1	ENSG00000129292.20	1.44269	0.185922	2.69946	2.42487	2.35839	0.0260653	0.985874	-4.3258
MAN2B1	ENST00000456935.2	ENSG00000104774.13	-0.257032	-0.591611	0.0775465	7.55063	-1.57829	0.126461	0.985874	-4.32638
KAT5	ENST00000377046.3	ENSG00000172977.13	-0.523432	-1.12842	0.0815595	4.15848	-1.7775	0.0870623	0.985874	-4.32641
NA	ENST00000225426.4	NA	-0.21484	-0.48948	0.0597999	5.84801	-1.60712	0.119977	0.985874	-4.32671
NFKB2	ENST00000428099.1	ENSG00000077150.19	-1.59409	-3.41081	0.222629	4.26615	-1.8027	0.0829157	0.985874	-4.32743
ZNF263	ENST00000219069.5	ENSG00000006194.10	-0.194653	-0.423933	0.0346275	4.31316	-1.74418	0.0928145	0.985874	-4.32747
CFAP161	ENST00000286732.4	ENSG00000156206.14	0.929354	0.200705	1.658	1.88602	2.62036	0.0144076	0.985874	-4.32761
TRABD	ENST00000380909.4	ENSG00000170638.9	-0.379646	-0.846729	0.0874372	4.92999	-1.66987	0.106815	0.985874	-4.32765
MTCH1	ENST00000373616.5	ENSG00000137409.19	-0.298666	-0.660893	0.0635608	4.69458	-1.69396	0.102094	0.985874	-4.32773
NA	ENST00000551509.1	NA	2.30956	0.899207	3.71991	0.803908	3.36434	0.00236713	0.985874	-4.32809
CCDC9	ENST00000221922.6	ENSG00000105321.14	-0.244484	-0.538547	0.0495795	4.56478	-1.70808	0.0994099	0.985874	-4.3283
NA	ENST00000367062.4	NA	1.73696	0.3684	3.10551	1.96766	2.6075	0.0148421	0.985874	-4.3289
SLC16A3	ENST00000392341.1	ENSG00000141526.16	2.5393	0.672266	4.40634	1.75575	2.79421	0.00958652	0.985874	-4.32893
CCPG1	ENST00000310958.6	ENSG00000260916.7	0.544171	-0.00700119	1.09534	3.09544	2.02836	0.0527701	0.985874	-4.32894
PPP1R3E	ENST00000561178.1	ENSG00000235194.8	0.649643	0.070242	1.22904	2.43558	2.30353	0.0294074	0.985874	-4.32895
KIAA0319L	ENST00000485551.1	ENSG00000142687.18	0.626172	0.0145971	1.23775	2.89013	2.1035	0.0451418	0.985874	-4.32938
EIF5A	ENST00000336452.7	ENSG00000132507.18	-1.42157	-3.23704	0.393893	5.86154	-1.60871	0.119627	0.985874	-4.32956
TRIM8	ENST00000302424.7	ENSG00000171206.14	-0.246341	-0.567165	0.0744829	6.7289	-1.57749	0.126644	0.985874	-4.32957
CARS2	ENST00000541239.1	ENSG00000134905.17	0.439279	-0.0318248	0.910383	3.45263	1.91568	0.0663462	0.985874	-4.32967
ACADVL	ENST00000583848.1	ENSG00000072778.20	-0.54548	-1.17508	0.0841157	4.09978	-1.77998	0.0866461	0.985874	-4.33003
UBAP2L	ENST00000343815.6	ENSG00000143569.19	-0.300694	-0.676017	0.0746295	5.14365	-1.64595	0.111683	0.985874	-4.33014
PANK2	ENST00000497424.1	ENSG00000125779.22	0.484274	-0.0340157	1.00256	3.43316	1.91963	0.065823	0.985874	-4.33041
STRN4	ENST00000391910.3	ENSG00000090372.15	-0.459462	-0.964107	0.0451823	3.65553	-1.87052	0.0725881	0.985874	-4.33053
UBAP2L	ENST00000271877.7	ENSG00000143569.19	-0.713389	-1.50213	0.0753558	3.73748	-1.85818	0.0743798	0.985874	-4.33057
ATP2A2	ENST00000313432.5	ENSG00000174437.17	-0.196224	-0.439271	0.0468222	4.97434	-1.65868	0.109071	0.985874	-4.33082
KDM5C	ENST00000404049.3	ENSG00000126012.11	-0.446529	-0.979196	0.0861373	4.4363	-1.72223	0.0967778	0.985874	-4.33097
NA	ENST00000594714.1	NA	-0.446529	-0.979196	0.0861373	4.4363	-1.72223	0.0967778	0.985874	-4.33097
PHKB	ENST00000566044.1	ENSG00000102893.16	0.291302	-0.0550308	0.637635	4.35833	1.72802	0.0957202	0.985874	-4.33102
RCOR3	ENST00000367005.4	ENSG00000117625.13	0.446425	-0.0698672	0.962718	4.05838	1.77644	0.0872398	0.985874	-4.33131
UQCRC1	ENST00000203407.5	ENSG00000010256.11	-0.533286	-1.17228	0.105705	4.49535	-1.7146	0.0981893	0.985874	-4.33157
ICAM3	ENST00000587992.1	ENSG00000076662.10	-0.395833	-0.800981	0.009316	3.15492	-2.00722	0.0551131	0.985874	-4.33199
FRA10AC1	ENST00000359204.4	ENSG00000148690.12	0.496679	0.0285902	0.964767	2.67209	2.17995	0.0384046	0.985874	-4.33213
PFKFB3	ENST00000379789.4	ENSG00000170525.21	1.74635	0.0724804	3.42021	2.89652	2.14342	0.0415019	0.985874	-4.3323
PML	ENST00000268058.3	ENSG00000140464.19	0.366325	-0.0618226	0.794473	4.14864	1.75781	0.0904242	0.985874	-4.33236
GNA15	ENST00000262958.3	ENSG00000060558.3	-0.329701	-0.728393	0.06899	4.57539	-1.69895	0.101137	0.985874	-4.33272
MAP3K1	ENST00000469188.1	ENSG00000095015.6	0.615009	-0.00838596	1.2384	3.07272	2.02682	0.0529378	0.985874	-4.33277
FAM13A	ENST00000395002.2	ENSG00000138640.15	0.41154	-0.0431396	0.86622	3.63976	1.85954	0.0741811	0.985874	-4.3329
MFSD4B	ENST00000368847.4	ENSG00000173214.5	0.590142	0.012729	1.16756	2.86676	2.09975	0.0454975	0.985874	-4.3331
MAP4K1	ENST00000591517.1	ENSG00000104814.13	1.64985	0.281341	3.01836	2.16717	2.47682	0.0200037	0.985874	-4.33327
GON4L	ENST00000368331.1	ENSG00000116580.18	1.54131	-0.0920405	3.17466	3.48928	1.93869	0.0633485	0.985874	-4.33411
ZNF414	ENST00000393927.4	ENSG00000133250.14	-0.394568	-0.844851	0.0557142	3.92634	-1.80026	0.0833095	0.985874	-4.33423
FTH1	ENST00000529191.1	ENSG00000167996.16	-1.03423	-2.11352	0.0450675	3.34951	-1.96867	0.0596212	0.985874	-4.33427
AC073111.5	ENST00000498682.1	ENSG00000284691.1	-0.293118	-0.629067	0.0428315	3.95002	-1.79253	0.084568	0.985874	-4.33442
ITGA6	ENST00000409080.1	ENSG00000091409.15	1.21839	-0.14664	2.58343	3.82782	1.83376	0.0780388	0.985874	-4.33455
RPL17	ENST00000584364.1	ENSG00000265681.7	-2.13731	-4.7966	0.521979	5.31874	-1.6512	0.110599	0.985874	-4.33471
ZNF585B	ENST00000532828.2	ENSG00000245680.10	0.366488	-0.0403097	0.773286	3.65421	1.85088	0.0754571	0.985874	-4.33475
CBX5	ENST00000209875.4	ENSG00000094916.16	0.262489	-0.0731278	0.598106	5.58851	1.60681	0.120045	0.985874	-4.33489
TBC1D23	ENST00000394144.4	ENSG00000036054.13	2.29648	0.490995	4.10197	1.98823	2.61316	0.0146492	0.985874	-4.33492
SGSM2	ENST00000268989.3	ENSG00000141258.13	-0.478823	-1.06389	0.106245	4.70132	-1.68138	0.104537	0.985874	-4.33497
MRPL20	ENST00000482352.1	ENSG00000242485.6	0.882772	0.257471	1.50807	1.38393	2.9004	0.00743835	0.985874	-4.33515
IDH3G	ENST00000217901.5	ENSG00000067829.19	-0.27179	-0.616952	0.0733717	5.41466	-1.61774	0.11766	0.985874	-4.33522
NA	ENST00000593996.1	NA	-0.27179	-0.616952	0.0733717	5.41466	-1.61774	0.11766	0.985874	-4.33522
ATMIN	ENST00000539819.1	ENSG00000166454.10	-0.452679	-0.922718	0.0173601	3.21745	-1.97858	0.0584324	0.985874	-4.33524
SAT1	ENST00000379251.3	ENSG00000130066.16	-0.699102	-1.49096	0.0927571	3.88653	-1.8138	0.0811426	0.985874	-4.33527
WDR45	ENST00000465806.1	ENSG00000196998.18	-0.695243	-1.44157	0.0510818	3.46902	-1.91384	0.0665898	0.985874	-4.33532
TP53RK	ENST00000372114.3	ENSG00000172315.6	0.316598	-0.0584013	0.691597	4.24857	1.73451	0.0945447	0.985874	-4.33572
ABCC10	ENST00000372530.4	ENSG00000124574.15	-0.349627	-0.753938	0.0546839	4.02606	-1.77659	0.0872147	0.985874	-4.33573
TCP11L2	ENST00000546625.1	ENSG00000166046.11	1.29221	0.489202	2.09522	0.796798	3.30606	0.00274106	0.985874	-4.33576
ARRDC1	ENST00000371421.4	ENSG00000197070.14	-0.210046	-0.477437	0.0573443	5.45344	-1.61386	0.118501	0.985874	-4.33597
ZNF101	ENST00000318110.5	ENSG00000181896.12	0.438183	-0.0273589	0.903726	3.32643	1.93373	0.063985	0.985874	-4.33597
EML3	ENST00000394773.2	ENSG00000149499.11	-0.289929	-0.663947	0.08409	5.86968	-1.59256	0.123217	0.985874	-4.33603
NA	ENST00000561745.1	NA	-0.175164	-0.400692	0.0503633	5.79015	-1.59567	0.122518	0.985874	-4.33609
SURF4	ENST00000371989.3	ENSG00000148248.14	-0.175164	-0.400692	0.0503633	5.79015	-1.59567	0.122518	0.985874	-4.33609
PYGL	ENST00000544180.2	ENSG00000100504.17	-0.716013	-1.57463	0.142604	4.45485	-1.71324	0.0984423	0.985874	-4.33627
POLH	ENST00000372236.4	ENSG00000170734.11	0.460568	-0.0311005	0.952237	3.35235	1.92451	0.0651817	0.985874	-4.33686
SFT2D2	ENST00000271375.4	ENSG00000213064.10	0.294549	-0.0847562	0.673853	5.7559	1.59539	0.122582	0.985874	-4.33687
FOXP1	ENST00000475937.1	ENSG00000114861.20	2.65948	0.55326	4.7657	2.08067	2.59413	0.015307	0.985874	-4.33711
ZBTB37	ENST00000367701.5	ENSG00000185278.15	0.289502	-0.0705396	0.649544	4.90739	1.65195	0.110445	0.985874	-4.3373
ADRM1	ENST00000253003.2	ENSG00000130706.13	-0.197117	-0.454956	0.0607221	6.53586	-1.57063	0.128232	0.985874	-4.33733
NCOR1	ENST00000411510.1	ENSG00000141027.21	0.60641	-0.0128598	1.22568	3.0712	2.0118	0.0545982	0.985874	-4.33733
OSBPL9	ENST00000486942.1	ENSG00000117859.19	-1.58742	-3.11074	-0.0640905	2.94259	-2.1409	0.0417239	0.985874	-4.33821
DNAJB11	ENST00000265028.3	ENSG00000090520.11	-0.229077	-0.503817	0.0456639	4.37179	-1.71299	0.0984888	0.985874	-4.3386
NFAT5	ENST00000393742.2	ENSG00000102908.21	1.67574	-0.130795	3.48227	3.58508	1.90572	0.0676813	0.985874	-4.33877
STRBP	ENST00000348403.5	ENSG00000165209.18	2.29061	0.696695	3.88453	1.32763	2.95246	0.00656012	0.985874	-4.33879
TRIO	ENST00000344204.4	ENSG00000038382.20	-0.441248	-0.942888	0.0603922	3.84114	-1.80713	0.0822049	0.985874	-4.3388
RPS6KB2	ENST00000312629.5	ENSG00000175634.15	-0.211519	-0.484099	0.0610606	5.73019	-1.59424	0.122839	0.985874	-4.33895
FAM53C	ENST00000239906.5	ENSG00000120709.11	-0.204225	-0.456274	0.0478248	4.75869	-1.66464	0.107864	0.985874	-4.33914
DOP1B	ENST00000399151.3	ENSG00000142197.12	0.22099	-0.0571464	0.499127	5.08623	1.63235	0.114532	0.985874	-4.33966
EIF1	ENST00000462917.1	ENSG00000173812.11	-0.47023	-1.08524	0.144777	6.39338	-1.57083	0.128186	0.985874	-4.33969
HNRNPC	ENST00000449098.1	ENSG00000092199.17	0.177727	-0.0530229	0.408476	5.97039	1.58238	0.125525	0.985874	-4.33971
RPL32P3	ENST00000514355.1	ENSG00000251474.6	0.66362	0.0591448	1.2681	2.44839	2.25548	0.0326497	0.985874	-4.33985
HOMER3	ENST00000392351.3	ENSG00000051128.19	-0.519047	-1.12476	0.0866683	4.08319	-1.7605	0.0899579	0.985874	-4.3399
GOLGB1	ENST00000393667.3	ENSG00000173230.15	0.501093	-0.0929565	1.09514	4.208	1.73298	0.0948198	0.985874	-4.33994
CPNE1	ENST00000397442.1	ENSG00000214078.12	-0.835548	-1.64484	-0.0262566	2.82682	-2.12112	0.0435017	0.985874	-4.33994
NUP107	ENST00000229179.4	ENSG00000111581.10	-1.30059	-2.52907	-0.0721173	2.77895	-2.17507	0.0388058	0.985874	-4.34002
TXN2	ENST00000416967.1	ENSG00000100348.10	-1.1888	-2.49831	0.12071	3.70397	-1.86508	0.073373	0.985874	-4.34026
RNF167	ENST00000575111.1	ENSG00000108523.15	-0.247395	-0.568002	0.0732119	5.88962	-1.58532	0.124855	0.985874	-4.34027
PEAK1	ENST00000312493.4	ENSG00000173517.10	-0.436991	-0.95402	0.0800387	4.20366	-1.73642	0.0942002	0.985874	-4.34043
TP53INP1	ENST00000342697.4	ENSG00000164938.14	1.49171	0.0129107	2.97051	3.01436	2.0724	0.0481716	0.985874	-4.34044
RHBDD1	ENST00000341329.3	ENSG00000144468.17	0.47297	-0.104121	1.05006	4.55189	1.68379	0.104066	0.985874	-4.34063
TRAF1	ENST00000540010.1	ENSG00000056558.11	0.697499	-0.0803993	1.4754	3.63112	1.84212	0.0767685	0.985874	-4.34142
NA	ENST00000577070.1	NA	0.774406	0.0152465	1.53357	2.81789	2.09572	0.0458829	0.985874	-4.34146
SON	ENST00000381692.2	ENSG00000159140.20	-1.60761	-3.52956	0.314346	4.53973	-1.71844	0.097477	0.985874	-4.34146
ANKRD13D	ENST00000308440.6	ENSG00000172932.14	-0.580292	-1.25774	0.0971578	4.06653	-1.75982	0.090076	0.985874	-4.34165
AKAP11	ENST00000025301.2	ENSG00000023516.9	0.420122	-0.117808	0.958051	5.43529	1.60453	0.120549	0.985874	-4.34188
FOXO3	ENST00000343882.6	ENSG00000118689.15	1.37799	-0.312	3.06797	4.6867	1.67517	0.10576	0.985874	-4.3421
CCDC137	ENST00000575223.1	ENSG00000185298.13	-2.9882	-4.70851	-1.26789	0.694981	-3.56863	0.00140807	0.985874	-4.34216
PEX13	ENST00000295030.5	ENSG00000162928.9	0.350409	-0.0265056	0.727323	3.34267	1.90999	0.0671059	0.985874	-4.34258
S100A10	ENST00000368811.3	ENSG00000197747.9	-0.270801	-0.626431	0.0848288	6.48855	-1.56441	0.129685	0.985874	-4.34277
MTSS1	ENST00000520771.1	ENSG00000170873.18	0.673158	-0.0344655	1.38078	3.2055	1.9544	0.0613714	0.985874	-4.34282
AKAP2	ENST00000374525.1	ENSG00000241978.9	0.317044	-0.0847618	0.71885	5.15533	1.62107	0.116941	0.985874	-4.34312
SPTB	ENST00000389722.3	ENSG00000070182.20	0.481327	-0.0333146	0.995969	3.29505	1.92147	0.0655802	0.985874	-4.34354
FAM171A1	ENST00000378116.4	ENSG00000148468.17	0.576487	0.0482744	1.1047	2.4391	2.24222	0.0335996	0.985874	-4.34369
GATAD2A	ENST00000358713.3	ENSG00000167491.17	2.93247	0.214417	5.65052	2.9436	2.21653	0.035512	0.985874	-4.3437
KDM7A	ENST00000397560.2	ENSG00000006459.11	0.440374	-0.111537	0.992286	4.92209	1.63927	0.113074	0.985874	-4.34373
DIAPH2	ENST00000373049.4	ENSG00000147202.18	-1.81474	-3.29348	-0.336009	2.1374	-2.52129	0.0180851	0.985874	-4.34452
JMJD8	ENST00000609261.1	ENSG00000161999.12	-0.501476	-1.12721	0.124262	4.86274	-1.64648	0.111573	0.985874	-4.34458
SFMBT2	ENST00000361972.4	ENSG00000198879.11	0.190538	-0.0515605	0.432637	5.17568	1.61692	0.117838	0.985874	-4.34468
EEF1D	ENST00000395119.3	ENSG00000104529.17	0.224031	-0.0718099	0.519872	7.29189	1.55578	0.131722	0.985874	-4.34501
NFYA	ENST00000353205.5	ENSG00000001167.14	-0.406592	-0.836106	0.0229224	3.22726	-1.94482	0.0625706	0.985874	-4.34511
MZT2A	ENST00000491265.1	ENSG00000173272.16	0.741312	0.192819	1.28981	1.47924	2.77669	0.00999287	0.985874	-4.34516
NLRC5	ENST00000538805.1	ENSG00000140853.15	-2.76268	-4.5141	-1.01126	1.04037	-3.24069	0.00322839	0.985874	-4.34517
CYTH2	ENST00000452733.2	ENSG00000105443.15	-0.347405	-0.768236	0.0734249	4.40585	-1.69601	0.101701	0.985874	-4.34523
DDX24	ENST00000330836.5	ENSG00000089737.17	0.236112	-0.0749964	0.54722	6.55677	1.55921	0.130909	0.985874	-4.34553
VAPB	ENST00000475243.1	ENSG00000124164.15	0.401377	-0.0509937	0.853748	3.65637	1.82287	0.0797195	0.985874	-4.34569
C6orf106	ENST00000374026.3	ENSG00000196821.10	1.37585	-0.141225	2.89292	3.57957	1.86321	0.0736447	0.985874	-4.34632
NPRL2	ENST00000467294.1	ENSG00000114388.12	-0.663223	-1.28565	-0.0407936	2.58913	-2.18911	0.0376608	0.985874	-4.34633
DYSF	ENST00000479049.2	ENSG00000135636.14	-0.463157	-1.03134	0.105024	4.56538	-1.67471	0.105852	0.985874	-4.34663
DECR1	ENST00000522161.1	ENSG00000104325.7	2.16754	0.700496	3.63459	1.09393	3.03544	0.00536089	0.985874	-4.34677
UBE2J2	ENST00000347370.2	ENSG00000160087.20	-1.09738	-2.16129	-0.0334763	2.84261	-2.11911	0.0436861	0.985874	-4.34679
ARF1	ENST00000272102.5	ENSG00000143761.16	-0.165946	-0.381108	0.0492171	8.8428	-1.58452	0.125037	0.985874	-4.34684
SRP19	ENST00000506987.1	ENSG00000153037.14	-1.47404	-2.63792	-0.310152	1.89308	-2.60193	0.015034	0.985874	-4.34704
CSE1L	ENST00000262982.2	ENSG00000124207.17	0.677681	-0.110697	1.46606	3.93156	1.76599	0.0890135	0.985874	-4.34708
PLXNB2	ENST00000479701.1	ENSG00000196576.15	-2.54023	-4.64255	-0.437911	2.35852	-2.4824	0.019753	0.985874	-4.34712
IFITM1	ENST00000408968.3	ENSG00000185885.16	-0.243846	-0.5641	0.0764078	8.12935	-1.5643	0.129711	0.985874	-4.34716
SNX14	ENST00000369627.2	ENSG00000135317.13	-1.76675	-3.47581	-0.0576945	3.00286	-2.12382	0.0432552	0.985874	-4.34794
NDUFB4	ENST00000184266.2	ENSG00000065518.8	-0.200469	-0.458765	0.0578268	5.45117	-1.59451	0.122778	0.985874	-4.34804
ACTN1	ENST00000193403.6	ENSG00000072110.13	0.274832	-0.0876931	0.637358	7.804	1.5575	0.131314	0.985874	-4.34811
PHC1	ENST00000433083.2	ENSG00000111752.11	-1.8241	-3.47547	-0.172724	2.62239	-2.26935	0.0316822	0.985874	-4.34814
NA	ENST00000367120.3	NA	-0.536236	-1.18542	0.112948	4.37557	-1.69702	0.101508	0.985874	-4.34824
NA	ENST00000409794.3	NA	-0.293394	-0.662775	0.0759859	4.92869	-1.63183	0.114641	0.985874	-4.34836
GALT	ENST00000554638.1	ENSG00000213930.11	0.950321	0.189306	1.71134	1.80152	2.56552	0.0163471	0.985874	-4.34846
SRPRA	ENST00000332118.6	ENSG00000182934.12	-0.133803	-0.311012	0.0434055	7.0498	-1.55124	0.132804	0.985874	-4.34858
PTGDR	ENST00000306051.2	ENSG00000168229.3	-0.42251	-0.925567	0.0805465	4.15157	-1.72551	0.0961769	0.985874	-4.34924
COX6A1	ENST00000229379.2	ENSG00000111775.3	-0.184235	-0.427842	0.0593726	6.60872	-1.55374	0.132207	0.985874	-4.34929
UPK3BL1	ENST00000340457.8	ENSG00000267368.1	-0.556403	-1.24843	0.135621	4.72496	-1.65183	0.110469	0.985874	-4.34934
BIN1	ENST00000462958.1	ENSG00000136717.15	0.440598	-0.05102	0.932216	3.53356	1.84125	0.0769004	0.985874	-4.34978
FOS	ENST00000556324.2	ENSG00000170345.10	-1.0661	-2.33413	0.201931	4.24244	-1.72729	0.095852	0.985874	-4.34978
PLCXD1	ENST00000399012.1	ENSG00000182378.14	0.318992	-0.0446954	0.682679	3.70143	1.80198	0.0830319	0.985874	-4.34981
CALM1	ENST00000553542.1	ENSG00000198668.11	-0.347453	-0.804536	0.109631	6.1853	-1.5617	0.130321	0.985874	-4.34993
SMC2	ENST00000374793.3	ENSG00000136824.19	1.7255	0.281306	3.16969	2.05984	2.45464	0.0210296	0.985874	-4.34993
CARMIL1	ENST00000329474.6	ENSG00000079691.18	0.771239	0.0671451	1.47533	2.37733	2.25038	0.033012	0.985874	-4.34997
PROS1	ENST00000394236.3	ENSG00000184500.15	2.16163	0.333131	3.99013	2.17044	2.42876	0.0222874	0.985874	-4.35007
TCIRG1	ENST00000265686.3	ENSG00000110719.10	-0.414699	-0.956295	0.126896	5.83464	-1.5731	0.127659	0.985874	-4.35036
MICAL3	ENST00000441493.2	ENSG00000243156.8	0.248042	-0.068199	0.564282	5.11599	1.61141	0.119038	0.985874	-4.35042
ZNF316	ENST00000427912.1	ENSG00000205903.7	-0.387458	-0.804361	0.0294447	3.29115	-1.90936	0.06719	0.985874	-4.35055
GATA2	ENST00000487848.1	ENSG00000179348.11	2.6764	1.15933	4.19346	0.256712	3.62446	0.00122015	0.985874	-4.35058
VRK2	ENST00000340157.4	ENSG00000028116.17	0.614971	-0.0149885	1.24493	2.96872	2.00558	0.0552987	0.985874	-4.35059
BHLHE40	ENST00000256495.3	ENSG00000134107.4	-0.353774	-0.82112	0.113572	6.42441	-1.5552	0.131861	0.985874	-4.35061
LTO1	ENST00000279147.4	ENSG00000149716.12	1.96739	0.484514	3.45026	1.57643	2.72574	0.011269	0.985874	-4.35077
U2SURP	ENST00000473835.2	ENSG00000163714.17	0.344126	-0.0968151	0.785067	5.21348	1.60337	0.120804	0.985874	-4.35108
ERICH1	ENST00000262109.7	ENSG00000104714.14	-0.211695	-0.473573	0.0501842	4.58462	-1.66076	0.108647	0.985874	-4.35108
GPS2	ENST00000389167.5	ENSG00000132522.16	-0.461775	-1.03947	0.115921	4.77996	-1.64221	0.11246	0.985874	-4.3511
ADAM28	ENST00000265769.4	ENSG00000042980.12	0.423974	-0.0550356	0.902983	3.61567	1.81841	0.0804163	0.985874	-4.35111
SLC35B2	ENST00000537814.1	ENSG00000157593.19	0.842337	0.0186464	1.66603	2.7226	2.10097	0.0453816	0.985874	-4.35127
XBP1	ENST00000344347.5	ENSG00000100219.16	-1.19492	-2.5535	0.163661	3.83971	-1.80697	0.0822297	0.985874	-4.35139
RFX1	ENST00000254325.4	ENSG00000132005.9	-0.19845	-0.45483	0.0579298	5.42775	-1.59025	0.123738	0.985874	-4.35147
FMNL1	ENST00000331495.3	ENSG00000184922.14	-0.370495	-0.855219	0.114229	5.85146	-1.57031	0.128305	0.985874	-4.35162
AC010970.1	ENST00000445125.1	ENSG00000225840.2	0.464058	-0.143675	1.07179	8.47289	1.56876	0.128666	0.985874	-4.35177
TNFSF12	ENST00000322272.7	ENSG00000239697.11	-0.398018	-0.855405	0.0593699	3.77478	-1.78779	0.0853481	0.985874	-4.35201
MMS22L	ENST00000511335.1	ENSG00000146263.11	0.796942	0.1768	1.41708	1.63347	2.64018	0.013761	0.985874	-4.35226
ZNF616	ENST00000600228.1	ENSG00000204611.7	0.424702	0.0129877	0.836416	2.64	2.11927	0.043671	0.985874	-4.35229
CHD7	ENST00000423902.2	ENSG00000171316.12	0.323126	-0.0814675	0.72772	4.72494	1.64078	0.112758	0.985874	-4.35284
C11orf68	ENST00000530188.1	ENSG00000175573.7	1.73345	0.0244826	3.44241	2.87807	2.08389	0.0470312	0.985874	-4.35293
NA	ENST00000535438.1	NA	1.73966	0.189105	3.29021	2.3384	2.30502	0.0293114	0.985874	-4.35294
STK39	ENST00000487143.1	ENSG00000198648.11	-3.34991	-5.10135	-1.59847	0.212519	-3.92948	0.000553409	0.985874	-4.35306
NCLN	ENST00000590671.1	ENSG00000125912.11	0.289178	-0.037294	0.61565	3.58326	1.81977	0.0802034	0.985874	-4.35314
SNRPD1	ENST00000300413.5	ENSG00000167088.11	-0.361751	-0.75153	0.0280278	3.274	-1.90673	0.067544	0.985874	-4.35325
NA	ENST00000356298.5	NA	1.38873	-0.133025	2.91049	3.44774	1.87487	0.0719654	0.985874	-4.35341
LNPK	ENST00000272748.4	ENSG00000144320.14	0.343039	-0.0612327	0.74731	3.95155	1.74328	0.0929741	0.985874	-4.35389
JPT2	ENST00000562684.1	ENSG00000206053.13	3.34905	1.37148	5.32662	0.479302	3.47927	0.00176897	0.985874	-4.35393
NA	ENST00000360272.4	NA	-2.4262	-4.01243	-0.839968	1.03106	-3.14237	0.00412156	0.985874	-4.35433
C12orf57	ENST00000229281.5	ENSG00000111678.11	0.330211	-0.0565661	0.716988	3.88509	1.754	0.0910874	0.985874	-4.35442
NA	ENST00000597504.3	NA	0.330211	-0.0565661	0.716988	3.88509	1.754	0.0910874	0.985874	-4.35442
ZFP36	ENST00000600033.1	ENSG00000128016.6	-0.770405	-1.61929	0.0784822	3.46192	-1.86452	0.0734545	0.985874	-4.35457
STX16	ENST00000371132.4	ENSG00000124222.22	-1.18779	-2.6488	0.273208	4.58491	-1.67028	0.106734	0.985874	-4.35462
TBX19	ENST00000367821.3	ENSG00000143178.13	2.43112	1.0074	3.85485	0.317755	3.50815	0.00164348	0.985874	-4.35468
SRSF10	ENST00000485841.1	ENSG00000188529.14	0.410743	-0.0822986	0.903784	4.12832	1.71153	0.0987623	0.985874	-4.35512
FAM161B	ENST00000286544.3	ENSG00000156050.9	0.665934	0.123871	1.208	1.80249	2.52394	0.0179763	0.985874	-4.35512
NLRP1	ENST00000571307.1	ENSG00000091592.16	0.722618	0.00841808	1.43682	2.72926	2.07868	0.0475457	0.985874	-4.35519
BRPF1	ENST00000424362.1	ENSG00000156983.15	-0.643126	-1.34953	0.0632749	3.41542	-1.87044	0.0726001	0.985874	-4.35523
DRAM2	ENST00000286692.4	ENSG00000156171.14	2.26758	0.546554	3.98862	1.60016	2.7069	0.0117781	0.985874	-4.35524
MAP3K10	ENST00000253055.3	ENSG00000130758.8	-0.290352	-0.643274	0.0625691	4.28866	-1.69023	0.102814	0.985874	-4.35526
CTDSPL	ENST00000443503.2	ENSG00000144677.15	1.79069	0.00528213	3.57609	2.92569	2.06054	0.0493736	0.985874	-4.35529
FAM107B	ENST00000378458.2	ENSG00000065809.13	2.63291	1.16803	4.09778	0.121555	3.69261	0.00102372	0.985874	-4.35532
FRYL	ENST00000503339.1	ENSG00000075539.14	0.75383	-0.0511126	1.55877	3.18614	1.92401	0.0652471	0.985874	-4.3554
AFF4	ENST00000265343.5	ENSG00000072364.13	0.28216	-0.0882924	0.652612	5.80075	1.56481	0.129591	0.985874	-4.35585
USF1	ENST00000496363.1	ENSG00000158773.14	-0.513189	-1.10333	0.0769554	3.742	-1.78656	0.0855515	0.985874	-4.35617
ARHGEF40	ENST00000557498.1	ENSG00000165801.10	-0.885219	-1.69775	-0.0726885	2.42096	-2.23825	0.0338889	0.985874	-4.35625
SPRED2	ENST00000356388.4	ENSG00000198369.10	-1.06758	-1.81294	-0.322215	1.20011	-2.94259	0.00671861	0.985874	-4.35631
PKM	ENST00000564440.1	ENSG00000067225.18	0.31197	-0.0781904	0.702131	4.63593	1.64274	0.112351	0.985874	-4.35654
EXOC7	ENST00000332065.5	ENSG00000182473.22	-0.178663	-0.415717	0.0583916	6.34707	-1.5484	0.133485	0.985874	-4.35654
SLC39A8	ENST00000356736.4	ENSG00000138821.13	2.51876	0.661412	4.37611	1.46132	2.78607	0.0097735	0.985874	-4.35665
CD244	ENST00000368034.4	ENSG00000122223.13	-0.246098	-0.567628	0.0754325	5.61024	-1.57248	0.127803	0.985874	-4.35673
MSI2	ENST00000284073.2	ENSG00000153944.11	0.358971	-0.0990755	0.817017	4.98746	1.61008	0.119328	0.985874	-4.3568
ALAS1	ENST00000469224.1	ENSG00000023330.15	-0.298203	-0.637267	0.0408618	3.61431	-1.80687	0.0822457	0.985874	-4.35727
ZFP91	ENST00000316059.6	ENSG00000186660.15	0.224194	-0.0713193	0.519708	5.89947	1.55864	0.131045	0.985874	-4.35757
EFL1	ENST00000268206.7	ENSG00000140598.15	0.572693	-0.0897711	1.23516	3.74041	1.77606	0.0873041	0.985874	-4.35773
RSRC2	ENST00000527173.2	ENSG00000111011.18	0.701316	0.0512477	1.35138	2.37753	2.21642	0.0355201	0.985874	-4.35779
RBL2	ENST00000562837.1	ENSG00000103479.16	0.809833	0.00836466	1.6113	2.71716	2.0759	0.0478213	0.985874	-4.35788
NA	ENST00000440837.2	NA	-1.74698	-2.77409	-0.719862	0.400224	-3.49435	0.00170234	0.985874	-4.35795
WDR77	ENST00000235090.5	ENSG00000116455.14	-0.224921	-0.500135	0.050293	4.31905	-1.67903	0.105	0.985874	-4.35821
FAM219B	ENST00000563119.1	ENSG00000178761.15	-0.676546	-1.43412	0.0810293	3.52382	-1.83472	0.0778922	0.985874	-4.35865
MTFP1	ENST00000407550.3	ENSG00000242114.6	2.81701	1.5022	4.13182	-0.592344	4.40174	0.00015972	0.985874	-4.35897
POGLUT1	ENST00000473648.1	ENSG00000163389.12	0.784242	0.103528	1.46496	2.06174	2.36692	0.0255782	0.985874	-4.35917
ERGIC1	ENST00000520399.1	ENSG00000113719.16	0.574545	0.032423	1.11667	2.44335	2.17733	0.038619	0.985874	-4.35955
RPAIN	ENST00000575112.1	ENSG00000129197.14	0.615206	0.0151537	1.21526	2.61473	2.10634	0.044873	0.985874	-4.35962
EMP3	ENST00000270221.6	ENSG00000142227.11	-0.226276	-0.527277	0.0747256	7.80348	-1.54443	0.134442	0.985874	-4.35982
GET4	ENST00000265857.3	ENSG00000239857.7	-0.242558	-0.539408	0.0542917	4.29664	-1.67872	0.105061	0.985874	-4.35991
CAD	ENST00000264705.4	ENSG00000084774.14	0.72084	-0.172828	1.61451	4.46863	1.65714	0.109382	0.985874	-4.35994
LRFN3	ENST00000588831.1	ENSG00000126243.8	-0.659666	-1.29914	-0.0201915	2.62933	-2.11933	0.0436654	0.985874	-4.36007
CAMSAP1	ENST00000389532.4	ENSG00000130559.19	0.570162	-0.0472828	1.18761	3.21757	1.89713	0.0688503	0.985874	-4.36008
KSR1	ENST00000398988.3	ENSG00000141068.14	-0.205899	-0.47202	0.0602219	5.20472	-1.58955	0.123896	0.985874	-4.36011
ARPC2	ENST00000295685.10	ENSG00000163466.16	0.380361	-0.0747586	0.83548	4.02075	1.71699	0.0977455	0.985874	-4.36014
FRK	ENST00000606080.1	ENSG00000111816.8	0.503642	-0.0903751	1.09766	3.88165	1.74189	0.0932218	0.985874	-4.36016
CDC37	ENST00000222005.2	ENSG00000105401.9	-0.147434	-0.344254	0.0493873	7.42361	-1.53895	0.135772	0.985874	-4.36018
USF2	ENST00000595068.1	ENSG00000105698.16	-0.737013	-1.43488	-0.0391476	2.51565	-2.16971	0.039251	0.985874	-4.36081
OTUB1	ENST00000301453.3	ENSG00000167770.11	-0.705959	-1.46928	0.0573635	3.26263	-1.90007	0.0684485	0.985874	-4.36081
HNRNPDL	ENST00000349655.4	ENSG00000152795.17	-0.581949	-1.22136	0.0574566	3.34724	-1.86985	0.0726845	0.985874	-4.36107
ENTR1	ENST00000468963.1	ENSG00000165689.17	-0.877092	-1.53093	-0.22325	1.42575	-2.75594	0.0104952	0.985874	-4.3612
TLNRD1	ENST00000267984.2	ENSG00000140406.3	-0.215778	-0.497825	0.0662687	5.47295	-1.57175	0.127971	0.985874	-4.36137
GSK3A	ENST00000222330.3	ENSG00000105723.12	-0.23048	-0.538397	0.0774359	6.61335	-1.5378	0.136052	0.985874	-4.3614
CCSAP	ENST00000366687.1	ENSG00000154429.11	1.44475	-0.110555	3.00006	3.27318	1.90843	0.0673157	0.985874	-4.36144
CAPN2	ENST00000487223.1	ENSG00000162909.18	-1.24506	-2.65863	0.168514	3.70318	-1.80955	0.0818186	0.985874	-4.36169
HARS	ENST00000438307.2	ENSG00000170445.14	-1.13667	-2.14128	-0.132057	2.23015	-2.32452	0.028085	0.985874	-4.3622
RHOT1	ENST00000333942.6	ENSG00000126858.18	-2.58528	-4.50712	-0.663442	1.64339	-2.76368	0.0103051	0.985874	-4.36237
SPI1	ENST00000378538.3	ENSG00000066336.11	-0.382799	-0.890052	0.124454	8.2302	-1.5504	0.133005	0.985874	-4.36259
CZIB	ENST00000294360.4	ENSG00000162384.14	-0.249875	-0.563499	0.0637485	4.59713	-1.63686	0.11358	0.985874	-4.36263
CREB1	ENST00000353267.3	ENSG00000118260.15	0.334579	-0.099056	0.768214	5.18709	1.58516	0.124891	0.985874	-4.36274
ADAM32	ENST00000518259.1	ENSG00000197140.15	0.412391	-0.0942852	0.919068	4.2815	1.67216	0.10636	0.985874	-4.36289
KIAA2012	ENST00000469462.1	ENSG00000182329.13	0.723805	0.119626	1.32798	1.8369	2.46124	0.0207193	0.985874	-4.36362
ZNF181	ENST00000448715.2	ENSG00000197841.15	2.69357	1.1569	4.23023	0.143819	3.60119	0.0012953	0.985874	-4.3638
FERMT3	ENST00000545896.1	ENSG00000149781.12	-0.551066	-1.28151	0.179376	5.90562	-1.54994	0.133115	0.985874	-4.36425
BIN1	ENST00000376113.2	ENSG00000136717.15	2.62528	0.917584	4.33298	0.714666	3.15837	0.00396162	0.985874	-4.36425
TRA2A	ENST00000474586.1	ENSG00000164548.11	-1.10226	-2.0428	-0.161707	2.02388	-2.40768	0.0233626	0.985874	-4.36473
TESK1	ENST00000336395.5	ENSG00000107140.16	-0.22727	-0.526303	0.0717636	5.57006	-1.56142	0.130387	0.985874	-4.36481
NA	ENST00000376844.4	NA	-1.2087	-2.81626	0.398858	6.13186	-1.54472	0.134372	0.985874	-4.36496
EPN1	ENST00000085079.7	ENSG00000063245.14	-0.54128	-1.21342	0.130858	4.42533	-1.65448	0.109926	0.985874	-4.36521
WNK1	ENST00000537687.1	ENSG00000060237.17	1.80424	0.217515	3.39096	2.19127	2.3361	0.0273793	0.985874	-4.36523
SCLY	ENST00000450965.1	ENSG00000132330.17	-2.62654	-4.41932	-0.833756	1.14042	-3.00991	0.0057055	0.985874	-4.36532
BRAF	ENST00000288602.6	ENSG00000157764.13	1.32769	0.199466	2.45591	1.94393	2.41768	0.0228467	0.985874	-4.36535
PCGF1	ENST00000475863.1	ENSG00000115289.14	-0.626841	-1.21614	-0.0375468	2.41975	-2.18536	0.0379634	0.985874	-4.36544
PSMC1	ENST00000261303.8	ENSG00000100764.14	-0.206503	-0.472916	0.0599087	5.02392	-1.59247	0.123237	0.985874	-4.36568
PPWD1	ENST00000513773.1	ENSG00000113593.12	0.656074	0.0991006	1.21305	1.89368	2.42001	0.0227284	0.985874	-4.36572
RDH14	ENST00000381249.3	ENSG00000240857.2	0.359268	-0.019941	0.738477	2.98573	1.94643	0.0623679	0.985874	-4.36581
NFIL3	ENST00000297689.3	ENSG00000165030.4	-0.654933	-1.38039	0.0705209	3.36564	-1.85475	0.0748849	0.985874	-4.36586
FBXO42	ENST00000375592.3	ENSG00000037637.11	-0.177512	-0.404247	0.0492233	4.81763	-1.60845	0.119686	0.985874	-4.36597
MRPL53	ENST00000467349.1	ENSG00000204822.7	-0.364444	-0.775238	0.0463492	3.45315	-1.82266	0.0797524	0.985874	-4.36604
NA	ENST00000378717.4	NA	-0.504069	-1.16852	0.160387	5.58369	-1.55855	0.131064	0.985874	-4.36692
TSC22D4	ENST00000493217.1	ENSG00000166925.9	0.787981	0.0814071	1.49455	2.13661	2.29116	0.0302126	0.985874	-4.36708
TBRG4	ENST00000478116.1	ENSG00000136270.14	0.442164	-0.00670464	0.891032	2.74934	2.02377	0.0532712	0.985874	-4.36711
MAST3	ENST00000262811.6	ENSG00000099308.10	-0.16601	-0.389123	0.0571024	7.16471	-1.52865	0.138299	0.985874	-4.36733
NA	ENST00000599578.1	NA	-0.612637	-1.27053	0.045253	3.12855	-1.91315	0.0666832	0.985874	-4.36748
TTC7B	ENST00000328459.6	ENSG00000165914.15	0.537151	-0.123451	1.19775	4.21889	1.67053	0.106683	0.985874	-4.36785
RNF149	ENST00000463726.1	ENSG00000163162.8	0.611078	0.0251157	1.19704	2.44753	2.14252	0.0415811	0.985874	-4.36786
SRRM2	ENST00000574593.1	ENSG00000167978.17	-0.393498	-0.918513	0.131518	6.04147	-1.53981	0.135561	0.985874	-4.36793
FBXW2	ENST00000608872.1	ENSG00000119402.17	0.226831	-0.0688817	0.522544	5.18681	1.57591	0.12701	0.985874	-4.3681
GPR107	ENST00000372410.3	ENSG00000148358.19	2.88396	0.876291	4.89164	1.0279	2.95117	0.00658054	0.985874	-4.36816
NA	ENST00000595693.1	NA	2.88396	0.876291	4.89164	1.0279	2.95117	0.00658054	0.985874	-4.36816
CHMP7	ENST00000313219.7	ENSG00000147457.14	1.32541	-0.195308	2.84613	3.60925	1.7906	0.0848841	0.985874	-4.36836
PPIP5K2	ENST00000321521.9	ENSG00000145725.19	0.51852	-0.0544044	1.09145	3.26023	1.85937	0.0742052	0.985874	-4.36854
NA	ENST00000264018.4	NA	0.29688	-0.0937271	0.687486	5.41515	1.56149	0.130371	0.985874	-4.36891
NA	ENST00000596625.1	NA	0.29688	-0.0937271	0.687486	5.41515	1.56149	0.130371	0.985874	-4.36891
DEDD2	ENST00000336034.4	ENSG00000160570.14	-0.346572	-0.787403	0.0942593	4.6937	-1.61517	0.118217	0.985874	-4.3691
SGSH	ENST00000575282.1	ENSG00000181523.13	-0.336041	-0.766648	0.0945663	4.8152	-1.60328	0.120826	0.985874	-4.36929
SERPINF1	ENST00000572517.1	ENSG00000132386.11	-0.583627	-1.14259	-0.0246678	2.47238	-2.14513	0.0413523	0.985874	-4.3694
WHAMMP2	ENST00000512149.2	ENSG00000248334.6	0.298416	-0.0632867	0.660119	4.02	1.69499	0.101895	0.985874	-4.36956
NA	ENST00000373694.5	NA	0.831751	0.0634637	1.60004	2.2595	2.22417	0.0349334	0.985874	-4.36962
DHX36	ENST00000460695.1	ENSG00000174953.14	0.61466	0.0552958	1.17403	2.17622	2.25755	0.0325033	0.985874	-4.36967
NA	ENST00000355232.3	NA	0.70339	0.000998839	1.40578	2.64549	2.05738	0.049698	0.985874	-4.3702
RNASE6	ENST00000304677.2	ENSG00000169413.3	-0.350997	-0.818379	0.116385	5.82672	-1.54287	0.134819	0.985874	-4.37028
SPTB	ENST00000389721.5	ENSG00000070182.20	2.58361	0.870327	4.29689	0.719979	3.0981	0.00459713	0.985874	-4.37034
INO80D	ENST00000403263.1	ENSG00000114933.16	0.289342	-0.0820971	0.66078	4.7981	1.60037	0.12147	0.985874	-4.37052
CASD1	ENST00000489196.1	ENSG00000127995.17	2.9163	1.49479	4.3378	-0.551033	4.21483	0.000261691	0.985874	-4.37075
IQGAP1	ENST00000561086.1	ENSG00000140575.13	-0.464265	-1.08936	0.16083	6.57416	-1.52587	0.138987	0.985874	-4.37083
MYO1G	ENST00000480503.1	ENSG00000136286.16	-0.447019	-0.974748	0.0807098	3.78242	-1.74026	0.0935133	0.985874	-4.37083
HM13	ENST00000398174.3	ENSG00000101294.17	-2.62055	-4.40506	-0.836031	1.07462	-3.01696	0.00560834	0.985874	-4.37084
NA	ENST00000525985.1	NA	1.32211	0.343347	2.30087	1.22514	2.77516	0.0100292	0.985874	-4.37095
DCAF15	ENST00000254337.6	ENSG00000132017.10	-0.245603	-0.571808	0.0806024	5.67799	-1.54682	0.133865	0.985874	-4.37111
PATJ	ENST00000484937.1	ENSG00000132849.20	2.87436	1.25729	4.49143	0.00268057	3.65183	0.00113718	0.985874	-4.37138
NA	ENST00000537185.1	NA	-0.358516	-0.82019	0.103158	4.86283	-1.5954	0.122578	0.985874	-4.37161
LEF1	ENST00000512172.1	ENSG00000138795.10	2.23975	0.560832	3.91866	1.3256	2.74074	0.0108781	0.985874	-4.37179
RFNG	ENST00000582478.1	ENSG00000169733.12	-0.624047	-1.25685	0.0087518	2.75007	-2.02605	0.0530225	0.985874	-4.37185
MPP6	ENST00000222644.5	ENSG00000105926.15	0.550341	-0.027101	1.12778	2.89516	1.95804	0.0609206	0.985874	-4.37196
DHRS4L2	ENST00000397071.1	ENSG00000187630.17	-1.75259	-3.39484	-0.110341	2.56787	-2.1925	0.037389	0.985874	-4.37201
ADD1	ENST00000506157.1	ENSG00000087274.17	0.853411	0.0992713	1.60755	2.02487	2.3249	0.0280616	0.985874	-4.37221
SIAE	ENST00000545756.1	ENSG00000110013.12	0.572625	-0.0417352	1.18698	3.02683	1.9149	0.0664498	0.985874	-4.3723
LINC01949	ENST00000445770.2	ENSG00000233828.3	0.576651	-0.00200347	1.15531	2.63635	2.04735	0.050742	0.985874	-4.37259
COQ8A	ENST00000366777.3	ENSG00000163050.17	1.40921	-0.275812	3.09423	3.98305	1.71818	0.0975262	0.985874	-4.37268
NEPRO	ENST00000314400.5	ENSG00000163608.15	1.91542	-0.0538606	3.88471	2.98339	1.99827	0.0561322	0.985874	-4.37286
ZMIZ2	ENST00000463056.1	ENSG00000122515.15	-1.82198	-4.00385	0.359884	4.14076	-1.71559	0.0980052	0.985874	-4.37298
COG1	ENST00000577844.1	ENSG00000166685.12	1.24095	0.52415	1.95774	-0.0202027	3.55676	0.00145151	0.985874	-4.37315
C12orf65	ENST00000543139.1	ENSG00000130921.7	0.512807	-0.0795625	1.10518	3.5336	1.77852	0.0868903	0.985874	-4.37336
ISY1-RAB43	ENST00000418265.1	ENSG00000261796.1	-0.242263	-0.561714	0.0771877	5.35341	-1.55805	0.131184	0.985874	-4.37349
ITPR1	ENST00000357086.4	ENSG00000150995.19	1.6008	-0.196712	3.39832	3.49296	1.82963	0.0786725	0.985874	-4.37356
PRIM1	ENST00000338193.6	ENSG00000198056.14	1.44926	0.326056	2.57247	1.41966	2.65085	0.0134242	0.985874	-4.37377
APAF1	ENST00000550527.1	ENSG00000120868.13	-0.376248	-0.838908	0.0864125	4.1443	-1.67074	0.106641	0.985874	-4.37384
NA	ENST00000567939.1	NA	-0.619133	-1.33289	0.0946293	3.56042	-1.78208	0.0862946	0.985874	-4.37395
KAT2A	ENST00000465682.1	ENSG00000108773.11	-0.619133	-1.33289	0.0946293	3.56042	-1.78208	0.0862946	0.985874	-4.37395
SPARC	ENST00000520687.1	ENSG00000113140.11	0.420604	-0.140488	0.981696	8.25267	1.54006	0.135501	0.985874	-4.37396
LARP4B	ENST00000609318.1	ENSG00000107929.14	0.882989	0.219893	1.54609	1.25406	2.73575	0.0110067	0.985874	-4.37417
ERCC2	ENST00000391945.4	ENSG00000104884.15	-0.885964	-1.65389	-0.11804	1.98356	-2.37026	0.0253898	0.985874	-4.37435
CKLF	ENST00000345436.4	ENSG00000217555.12	-1.37414	-2.42863	-0.319655	1.47478	-2.67725	0.012624	0.985874	-4.37439
CD33	ENST00000601785.1	ENSG00000105383.15	-1.49157	-2.6957	-0.287435	1.73695	-2.54487	0.0171381	0.985874	-4.37459
SETD5	ENST00000407969.1	ENSG00000168137.15	1.10993	-0.351864	2.57172	5.30581	1.55994	0.130737	0.985874	-4.37466
SREK1	ENST00000334121.6	ENSG00000153914.16	0.394204	-0.0613564	0.849765	3.51501	1.77776	0.0870182	0.985874	-4.37474
CNOT8	ENST00000403027.2	ENSG00000155508.13	-0.66895	-1.43708	0.0991819	3.53483	-1.78919	0.0851173	0.985874	-4.37486
NA	ENST00000318511.3	NA	-0.170407	-0.400902	0.0600884	7.01939	-1.51888	0.140733	0.985874	-4.37487
CD6	ENST00000344931.5	ENSG00000013725.14	0.466528	-0.0781799	1.01124	3.59572	1.75959	0.0901149	0.985874	-4.37509
GEMIN8	ENST00000380523.4	ENSG00000046647.13	1.60126	0.542928	2.6596	0.611343	3.1084	0.00448199	0.985874	-4.37539
CASP1	ENST00000533400.1	ENSG00000137752.24	-0.292829	-0.684853	0.0991946	5.83546	-1.53462	0.13683	0.985874	-4.3754
NCKAP1	ENST00000360982.2	ENSG00000061676.15	0.497284	-0.0309389	1.02551	2.92819	1.93413	0.0639332	0.985874	-4.37555
S100A6	ENST00000368720.2	ENSG00000197956.10	1.71277	0.330571	3.09497	1.61445	2.54581	0.0171014	0.985874	-4.37555
VAV2	ENST00000406606.3	ENSG00000160293.17	0.359589	-0.0725373	0.791715	3.84409	1.7096	0.0991244	0.985874	-4.37579
RCN1	ENST00000054950.3	ENSG00000049449.9	-0.400521	-0.858948	0.057906	3.45936	-1.79495	0.0841718	0.985874	-4.37579
POLM	ENST00000458246.1	ENSG00000122678.17	1.26123	0.0755801	2.44687	2.32404	2.18542	0.0379582	0.985874	-4.3758
RNF135	ENST00000324689.4	ENSG00000181481.14	-0.708535	-1.4252	0.0081269	2.7149	-2.03116	0.0524666	0.985874	-4.3761
FTH1	ENST00000532601.1	ENSG00000167996.16	-0.680646	-1.60172	0.240433	7.27881	-1.51818	0.140909	0.985874	-4.37638
CARD9	ENST00000371732.5	ENSG00000187796.14	-0.603212	-1.31717	0.110743	3.7534	-1.73579	0.0943134	0.985874	-4.37642
NA	ENST00000445009.2	NA	3.02487	0.183825	5.86591	2.65006	2.18739	0.0377992	0.985874	-4.37644
CD1D	ENST00000368171.3	ENSG00000158473.6	-0.300553	-0.695583	0.0944761	5.18116	-1.56311	0.129989	0.985874	-4.37649
ZNF184	ENST00000211936.6	ENSG00000096654.15	2.49109	0.752028	4.23014	0.895289	2.94288	0.00671391	0.985874	-4.37671
FEZ2	ENST00000405912.3	ENSG00000171055.15	-1.73559	-3.32411	-0.14706	2.35596	-2.24466	0.0334234	0.985874	-4.37688
SNRNP70	ENST00000598441.1	ENSG00000104852.15	-0.482947	-1.10737	0.141473	4.82692	-1.58899	0.124023	0.985874	-4.37691
MICAL2	ENST00000530691.1	ENSG00000133816.15	-0.306377	-0.714254	0.101501	5.5473	-1.5432	0.134738	0.985874	-4.37694
BCAS4	ENST00000371608.2	ENSG00000124243.17	0.535746	0.00935054	1.06214	2.48147	2.09096	0.0463426	0.985874	-4.37697
CDCA4	ENST00000336219.3	ENSG00000170779.10	-0.400884	-0.801804	3.64049e-05	2.59991	-2.05427	0.0500193	0.985874	-4.37703
IFT27	ENST00000471809.1	ENSG00000100360.15	0.362585	-0.0518858	0.777056	3.40004	1.79727	0.0837939	0.985874	-4.37718
PDK1	ENST00000282077.3	ENSG00000152256.13	0.44144	-0.108208	0.991088	4.20983	1.65	0.110845	0.985874	-4.37748
DHTKD1	ENST00000263035.4	ENSG00000181192.12	-0.214606	-0.480381	0.0511682	4.15483	-1.65893	0.10902	0.985874	-4.37753
NLRP1	ENST00000354411.3	ENSG00000091592.16	1.48942	-0.0739733	3.05281	2.92146	1.95725	0.0610178	0.985874	-4.3779
ABL1	ENST00000318560.5	ENSG00000097007.18	-0.151635	-0.353101	0.049832	5.43006	-1.5463	0.133991	0.985874	-4.37801
DENND5A	ENST00000527700.1	ENSG00000184014.8	0.913735	0.160406	1.66706	1.64417	2.49192	0.0193324	0.985874	-4.37809
DHRSX	ENST00000334651.5	ENSG00000169084.13	-0.38362	-0.824936	0.0576964	3.46934	-1.78587	0.0856659	0.985874	-4.37817
ELF2	ENST00000514606.1	ENSG00000109381.19	0.782973	0.161135	1.40481	1.46773	2.58683	0.0155663	0.985874	-4.3782
MBNL1	ENST00000282488.7	ENSG00000152601.17	1.98872	0.0733039	3.90414	2.5653	2.13309	0.042418	0.985874	-4.37828
PPM1A	ENST00000395076.4	ENSG00000100614.18	0.386258	-0.117114	0.889631	4.91089	1.57647	0.12688	0.985874	-4.37846
XRCC3	ENST00000554913.1	ENSG00000126215.14	1.87165	0.211127	3.53217	2.08229	2.31568	0.0286354	0.985874	-4.37857
JAML	ENST00000526595.1	ENSG00000160593.18	-0.537198	-1.12938	0.0549851	3.16936	-1.8637	0.0735734	0.985874	-4.37891
ZNF746	ENST00000340622.3	ENSG00000181220.17	-1.23321	-2.67129	0.204866	3.69436	-1.76179	0.0897361	0.985874	-4.37902
INPP5K	ENST00000350761.5	ENSG00000132376.20	-1.38863	-2.67482	-0.10245	2.33809	-2.21811	0.0353917	0.985874	-4.37937
MAD2L1BP	ENST00000372171.4	ENSG00000124688.13	-0.391229	-0.809982	0.0275239	2.95916	-1.91943	0.0658495	0.985874	-4.3794
PLPPR2	ENST00000591608.1	ENSG00000105520.10	-1.2306	-2.47689	0.015695	2.78	-2.02859	0.0527458	0.985874	-4.37953
CD55	ENST00000367063.2	ENSG00000196352.15	-0.542405	-1.18154	0.0967263	3.65535	-1.74354	0.0929288	0.985874	-4.37967
GNL2	ENST00000479255.1	ENSG00000134697.13	-0.781868	-1.43216	-0.131572	1.72666	-2.47013	0.0203081	0.985874	-4.37978
SLC11A1	ENST00000354352.5	ENSG00000018280.17	-0.591013	-1.37366	0.191637	5.30945	-1.55141	0.132763	0.985874	-4.37989
ZNF180	ENST00000592529.1	ENSG00000167384.10	1.86007	0.40153	3.31862	1.42352	2.62004	0.0144181	0.985874	-4.38001
PEX26	ENST00000329627.7	ENSG00000215193.12	0.190617	-0.060283	0.441518	5.08664	1.56084	0.130523	0.985874	-4.38029
SNRPA	ENST00000601545.1	ENSG00000077312.9	-2.39352	-4.30739	-0.479645	1.75715	-2.56934	0.0162045	0.985874	-4.38029
ARAP3	ENST00000513878.1	ENSG00000120318.16	-0.621106	-1.27902	0.036806	2.9167	-1.93953	0.0632418	0.985874	-4.38038
SLC30A5	ENST00000507354.1	ENSG00000145740.19	1.50438	0.474979	2.53377	0.721221	3.00242	0.00581064	0.985874	-4.38045
PIGM	ENST00000368090.2	ENSG00000143315.7	0.400508	-0.0326693	0.833686	2.98245	1.89952	0.0685237	0.985874	-4.38048
INVS	ENST00000262457.2	ENSG00000119509.13	0.930751	0.00322473	1.85828	2.55007	2.0616	0.0492646	0.985874	-4.38067
ZNF496	ENST00000462139.1	ENSG00000162714.12	0.93708	0.187288	1.68687	1.47386	2.56764	0.0162678	0.985874	-4.38096
MAGED2	ENST00000347546.4	ENSG00000102316.17	0.57577	-0.0535228	1.20506	3.04649	1.87972	0.0712758	0.985874	-4.38122
GLG1	ENST00000566601.1	ENSG00000090863.11	0.50508	0.00128975	1.00887	2.51532	2.05972	0.0494576	0.985874	-4.38123
PLEKHM1P1	ENST00000578036.1	ENSG00000214176.9	-0.465207	-1.06256	0.132143	4.60902	-1.59998	0.121557	0.985874	-4.38128
PCGF3	ENST00000400151.2	ENSG00000185619.18	-1.07093	-1.80242	-0.339448	0.798739	-3.00784	0.00573443	0.985874	-4.38129
EMC4	ENST00000267750.4	ENSG00000128463.13	-0.243737	-0.553263	0.0657886	4.42065	-1.61779	0.117648	0.985874	-4.38131
DHX29	ENST00000251636.5	ENSG00000067248.10	0.470213	-0.101888	1.04231	3.89074	1.68857	0.103134	0.985874	-4.38132
LRRC8D	ENST00000527156.1	ENSG00000171492.14	0.840432	0.208358	1.47251	1.17412	2.7317	0.0111121	0.985874	-4.38184
SASS6	ENST00000287482.5	ENSG00000156876.10	1.41346	0.280263	2.54666	1.49007	2.56257	0.0164579	0.985874	-4.38191
AC129492.1	ENST00000317276.4	ENSG00000179094.16	-0.41238	-0.964182	0.139422	5.54638	-1.53537	0.136646	0.985874	-4.38192
TMEM40	ENST00000314124.7	ENSG00000088726.16	0.580695	-0.094931	1.25632	3.48133	1.76579	0.0890477	0.985874	-4.38235
MECP2	ENST00000303391.6	ENSG00000169057.22	0.170038	-0.0580052	0.398081	5.58178	1.53189	0.137501	0.985874	-4.38244
NA	ENST00000601699.1	NA	0.170038	-0.0580052	0.398081	5.58178	1.53189	0.137501	0.985874	-4.38244
KIAA2026	ENST00000399933.3	ENSG00000183354.12	0.323889	-0.102343	0.750121	5.01771	1.56116	0.130448	0.985874	-4.38261
GSR	ENST00000546342.1	ENSG00000104687.14	-2.85252	-4.71693	-0.988111	0.719386	-3.1433	0.00411215	0.985874	-4.38267
PPP6R3	ENST00000526307.1	ENSG00000110075.14	2.11433	0.714273	3.51438	0.526022	3.1026	0.00454655	0.985874	-4.38275
NAMPT	ENST00000222553.3	ENSG00000105835.12	-0.478103	-1.12001	0.163801	5.64539	-1.5302	0.137916	0.985874	-4.38285
LONP1	ENST00000585374.1	ENSG00000196365.11	1.61085	-0.282748	3.50444	3.66448	1.74769	0.0921936	0.985874	-4.38285
CRAT	ENST00000458362.1	ENSG00000095321.17	0.635462	-0.0410965	1.31202	2.8718	1.92967	0.0645095	0.985874	-4.38287
RCN2	ENST00000558598.1	ENSG00000117906.14	0.840598	0.229147	1.45205	1.00379	2.82439	0.00892289	0.985874	-4.38287
SOCS4	ENST00000395472.2	ENSG00000180008.9	1.42422	-0.0402271	2.88866	2.77493	1.99803	0.0561602	0.985874	-4.383
LDLRAP1	ENST00000374338.4	ENSG00000157978.11	0.19634	-0.0697322	0.462412	7.64235	1.51603	0.141449	0.985874	-4.38302
CDA	ENST00000375071.3	ENSG00000158825.6	-0.496901	-1.11324	0.119437	4.1146	-1.65634	0.109546	0.985874	-4.38305
NA	ENST00000543064.1	NA	1.01362	0.028047	1.9992	2.39878	2.11293	0.0442574	0.985874	-4.38312
ZFR	ENST00000514356.1	ENSG00000056097.16	1.18807	0.250822	2.12533	1.38713	2.60426	0.0149534	0.985874	-4.38329
DPH7	ENST00000277540.2	ENSG00000148399.13	-0.294596	-0.650781	0.0615892	3.81586	-1.69922	0.101087	0.985874	-4.3833
CCNL1	ENST00000471044.1	ENSG00000163660.11	1.21653	-0.0546443	2.48771	2.82775	1.96615	0.059928	0.985874	-4.38335
CHST11	ENST00000549016.1	ENSG00000171310.11	-1.08364	-1.93518	-0.232089	1.45284	-2.61441	0.0146073	0.985874	-4.38341
KCTD2	ENST00000322444.6	ENSG00000180901.11	0.522419	-0.159445	1.20428	4.82341	1.57405	0.127439	0.985874	-4.38356
APBB1	ENST00000524626.1	ENSG00000166313.19	3.61671	1.64932	5.58409	-0.184027	3.77678	0.000823403	0.985874	-4.38363
ENG	ENST00000344849.3	ENSG00000106991.13	-0.685767	-1.43411	0.0625802	3.06712	-1.88266	0.070862	0.985874	-4.38369
NA	ENST00000366606.3	NA	-0.69739	-1.48555	0.0907717	3.29716	-1.81785	0.0805047	0.985874	-4.3837
ZFP36L2	ENST00000282388.3	ENSG00000152518.8	-0.250968	-0.578315	0.0763796	9.4729	-1.5751	0.127197	0.985874	-4.38379
CD160	ENST00000369288.2	ENSG00000117281.15	-0.63458	-1.42401	0.154849	4.15	-1.65147	0.110543	0.985874	-4.38386
ALDH16A1	ENST00000455361.2	ENSG00000161618.10	-1.3239	-2.60466	-0.0431456	2.50604	-2.12367	0.0432684	0.985874	-4.38398
CCDC122	ENST00000476570.2	ENSG00000151773.13	0.611511	-0.0144712	1.23749	2.63139	2.00697	0.0551418	0.985874	-4.38398
TAX1BP1	ENST00000543117.1	ENSG00000106052.13	-0.376836	-0.880658	0.126985	5.43313	-1.53665	0.136333	0.985874	-4.38422
ATG2B	ENST00000359933.4	ENSG00000066739.12	0.190985	-0.0640228	0.445993	5.35355	1.53866	0.135841	0.985874	-4.38442
BLNK	ENST00000224337.5	ENSG00000095585.16	1.33288	-0.00691065	2.67267	2.61235	2.04386	0.0511089	0.985874	-4.38455
ZFP3	ENST00000318833.3	ENSG00000180787.6	0.345274	-0.0494107	0.739959	3.3083	1.79726	0.0837955	0.985874	-4.38472
SSR3	ENST00000476217.1	ENSG00000114850.6	-2.25733	-3.69961	-0.815057	0.505305	-3.21547	0.00343787	0.985874	-4.38477
MAPK9	ENST00000393360.3	ENSG00000050748.17	-1.2824	-2.53346	-0.0313322	2.52448	-2.10591	0.0449136	0.985874	-4.38482
ETFB	ENST00000354232.4	ENSG00000105379.9	0.822369	0.155724	1.48901	1.49107	2.53437	0.0175541	0.985874	-4.38483
MAP3K11	ENST00000534432.1	ENSG00000173327.8	-1.27725	-2.25134	-0.303161	1.31111	-2.69386	0.0121433	0.985874	-4.3849
NANS	ENST00000210444.5	ENSG00000095380.11	-0.235017	-0.533604	0.0635708	4.35779	-1.61706	0.117808	0.985874	-4.38493
GM2A	ENST00000357164.3	ENSG00000196743.8	-0.309608	-0.726017	0.1068	5.61295	-1.52754	0.138575	0.985874	-4.38496
MYO9B	ENST00000594824.1	ENSG00000099331.13	-1.18482	-2.69014	0.320494	4.49393	-1.61705	0.117809	0.985874	-4.38528
PAN2	ENST00000547994.1	ENSG00000135473.15	-2.54494	-4.21881	-0.871071	0.682253	-3.12359	0.00431727	0.985874	-4.3853
ASL	ENST00000304874.9	ENSG00000126522.16	0.585349	0.0149221	1.15578	2.35341	2.1082	0.0446982	0.985874	-4.38556
GPCPD1	ENST00000481038.1	ENSG00000125772.12	0.701857	-0.0994172	1.50313	3.30233	1.79956	0.0834232	0.985874	-4.3858
ZNF346	ENST00000503039.1	ENSG00000113761.12	0.906066	0.252321	1.55981	0.926949	2.84741	0.00844608	0.985874	-4.38581
TRAPPC12	ENST00000497597.1	ENSG00000171853.16	0.751719	0.149241	1.3542	1.42441	2.56338	0.0164276	0.985874	-4.38601
ACADVL	ENST00000356839.5	ENSG00000072778.20	-0.956383	-2.22465	0.311879	5.20979	-1.54925	0.133282	0.985874	-4.38617
MPDU1	ENST00000574558.1	ENSG00000129255.16	-0.289539	-0.651615	0.0725358	4.13353	-1.64288	0.11232	0.985874	-4.3863
ZNF76	ENST00000339411.5	ENSG00000065029.15	0.826864	0.000779703	1.65295	2.48568	2.0564	0.0497994	0.985874	-4.38663
NA	ENST00000567581.1	NA	-0.658274	-1.30907	-0.00748085	2.47216	-2.07808	0.0476051	0.985874	-4.38667
CCAR2	ENST00000520738.1	ENSG00000158941.16	-1.62747	-3.49433	0.239393	3.58458	-1.79101	0.0848171	0.985874	-4.3867
CEP295	ENST00000531404.1	ENSG00000166004.15	0.83899	0.145658	1.53232	1.56018	2.48607	0.0195899	0.985874	-4.38672
TSN	ENST00000490104.1	ENSG00000211460.12	2.01526	0.319425	3.71109	1.73675	2.44144	0.0216629	0.985874	-4.38691
LRBA	ENST00000509835.1	ENSG00000198589.12	0.218427	-0.073609	0.510462	5.30261	1.53662	0.136339	0.985874	-4.38709
RALGPS2	ENST00000367635.3	ENSG00000116191.17	0.505544	-0.137918	1.14901	4.33015	1.61411	0.118447	0.985874	-4.38722
NA	ENST00000581543.1	NA	2.38191	0.569101	4.19471	1.19883	2.69943	0.0119863	0.985874	-4.38744
SAMD4B	ENST00000596271.1	ENSG00000179134.15	-0.392841	-0.875428	0.0897464	3.91747	-1.67239	0.106312	0.985874	-4.38798
TREM1	ENST00000589695.1	ENSG00000124731.13	-2.05009	-3.46596	-0.634212	0.825031	-2.97472	0.00621552	0.985874	-4.38808
METTL26	ENST00000448973.2	ENSG00000130731.16	-0.488121	-1.06893	0.0926882	3.62477	-1.7266	0.0959782	0.985874	-4.38817
LGALS9	ENST00000580779.1	ENSG00000168961.17	-0.495246	-1.08158	0.0910905	3.57925	-1.73529	0.0944035	0.985874	-4.38857
EFTUD2	ENST00000590367.1	ENSG00000108883.13	0.757406	0.0110992	1.50371	2.38617	2.08502	0.0469212	0.985874	-4.38879
CIITA	ENST00000571186.1	ENSG00000179583.19	1.12787	0.406648	1.84908	0.26251	3.21284	0.00346049	0.985874	-4.3888
UBE2Q2	ENST00000569423.1	ENSG00000140367.11	2.32824	0.412532	4.24395	1.61595	2.49687	0.0191165	0.985874	-4.3888
KAT14	ENST00000489634.2	ENSG00000149474.13	-1.46783	-2.91372	-0.0219461	2.56878	-2.08564	0.0468596	0.985874	-4.38891
PCSK7	ENST00000534529.1	ENSG00000160613.12	0.525276	-0.0474743	1.09803	2.94458	1.88417	0.0706495	0.985874	-4.38896
KRT73	ENST00000305748.3	ENSG00000186049.8	2.37017	0.730192	4.01015	0.671624	2.9692	0.0062993	0.985874	-4.389
YME1L1	ENST00000375972.3	ENSG00000136758.18	-1.80129	-3.64211	0.0395166	2.91265	-2.01036	0.0547597	0.985874	-4.38911
CATSPER2	ENST00000469461.1	ENSG00000166762.18	0.872516	0.167623	1.57741	1.42728	2.54301	0.0172112	0.985874	-4.38915
CEPT1	ENST00000467362.1	ENSG00000134255.14	0.361353	-0.104621	0.827328	4.47845	1.59319	0.123075	0.985874	-4.38922
P2RX5	ENST00000552456.1	ENSG00000083454.22	0.476927	-0.0718374	1.02569	3.30396	1.78552	0.0857239	0.985874	-4.38934
METTL8	ENST00000375258.4	ENSG00000123600.19	0.357805	-0.062389	0.777999	3.45797	1.74942	0.0918891	0.985874	-4.38934
PPP2R5C	ENST00000553842.1	ENSG00000078304.19	2.13418	0.714425	3.55393	0.457655	3.08827	0.00470964	0.985874	-4.38939
ZNRF1	ENST00000320619.6	ENSG00000186187.11	-2.34599	-3.60274	-1.08925	-0.330538	-3.83511	0.000707693	0.985874	-4.3894
NDE1	ENST00000396354.1	ENSG00000072864.15	-1.13405	-2.54253	0.274431	4.12721	-1.65417	0.10999	0.985874	-4.38945
USP33	ENST00000481579.1	ENSG00000077254.14	4.10644	2.04166	6.17122	-0.528399	4.08592	0.000367375	0.985874	-4.38959
PMM2	ENST00000562025.1	ENSG00000140650.12	0.817892	0.19048	1.4453	1.17614	2.67819	0.0125962	0.985874	-4.38961
KDM3A	ENST00000491383.1	ENSG00000115548.17	0.745844	0.0621137	1.42957	2.01741	2.2411	0.0336812	0.985874	-4.38968
RAB8A	ENST00000300935.3	ENSG00000167461.12	-0.16257	-0.385279	0.0601393	6.75973	-1.49968	0.145614	0.985874	-4.38973
BCL3	ENST00000164227.5	ENSG00000069399.15	-0.349607	-0.816421	0.117207	5.18786	-1.53863	0.135849	0.985874	-4.39023
NLRP1	ENST00000574512.1	ENSG00000091592.16	0.566003	0.0252446	1.10676	2.20585	2.15037	0.0408958	0.985874	-4.39024
CLYBL	ENST00000376355.3	ENSG00000125246.15	1.21155	0.459051	1.96406	0.0881278	3.30775	0.00272946	0.985874	-4.39028
RARRES3	ENST00000537871.1	ENSG00000133321.11	-1.11186	-2.34065	0.116924	3.14663	-1.85897	0.0742639	0.985874	-4.39037
NA	ENST00000581668.1	NA	-1.51475	-2.69523	-0.334268	1.38143	-2.63621	0.0138884	0.985874	-4.39051
RPL18	ENST00000549920.1	ENSG00000063177.13	0.305422	-0.113229	0.724073	6.63066	1.49881	0.145841	0.985874	-4.39058
NA	ENST00000304534.8	NA	-1.39545	-3.28927	0.498373	5.88318	-1.51381	0.142008	0.985874	-4.39058
MTHFR	ENST00000376590.3	ENSG00000177000.12	1.12823	-0.21177	2.46823	3.61426	1.72978	0.0953994	0.985874	-4.39061
RIPK1	ENST00000380409.2	ENSG00000137275.14	2.12409	-0.114873	4.36305	2.95347	1.94905	0.0620378	0.985874	-4.39063
PCYT2	ENST00000538936.2	ENSG00000185813.10	-0.289247	-0.630087	0.0515921	3.48867	-1.74348	0.0929388	0.985874	-4.39065
PPP2R5D	ENST00000470467.1	ENSG00000112640.15	2.13735	0.3526	3.92209	1.64931	2.46035	0.0207611	0.985874	-4.3907
DVL3	ENST00000478247.1	ENSG00000161202.19	-0.418033	-0.908891	0.0728249	3.47316	-1.74966	0.0918478	0.985874	-4.39078
UBA5	ENST00000468227.1	ENSG00000081307.12	0.890172	0.0349956	1.74535	2.24602	2.13853	0.0419329	0.985874	-4.39097
KPNA5	ENST00000368564.1	ENSG00000196911.10	0.425494	-0.0733005	0.924288	3.42337	1.75255	0.0913407	0.985874	-4.3911
ADD1	ENST00000538860.1	ENSG00000087274.17	1.97663	-0.107992	4.06125	2.89031	1.94803	0.0621661	0.985874	-4.39126
TAF1C	ENST00000564208.1	ENSG00000103168.16	-1.49772	-3.07942	0.0839833	2.97335	-1.94538	0.0625003	0.985874	-4.39128
CEP128	ENST00000281129.3	ENSG00000100629.17	-2.14102	-3.60472	-0.67732	0.729257	-3.00515	0.0057721	0.985874	-4.39129
P4HA1	ENST00000373008.2	ENSG00000122884.12	-0.524253	-1.04585	-0.00266008	2.43443	-2.06494	0.0489246	0.985874	-4.39139
ILF3	ENST00000590869.1	ENSG00000129351.17	0.522277	-0.075099	1.11965	3.23499	1.79619	0.0839708	0.985874	-4.39139
COP1	ENST00000367666.1	ENSG00000143207.21	-0.568324	-1.18817	0.0515245	2.96531	-1.88369	0.0707176	0.985874	-4.39145
CHST11	ENST00000549260.1	ENSG00000171310.11	-0.253963	-0.593973	0.086048	5.20988	-1.53453	0.136852	0.985874	-4.39167
TRA2A	ENST00000297071.4	ENSG00000164548.11	0.253982	-0.0581544	0.566118	3.83271	1.67169	0.106452	0.985874	-4.39168
TYK2	ENST00000525621.1	ENSG00000105397.13	-0.311636	-0.736096	0.112824	5.8774	-1.50837	0.143388	0.985874	-4.39169
ABHD5	ENST00000458276.2	ENSG00000011198.9	-0.516539	-1.03493	0.00185586	2.47849	-2.04711	0.0507674	0.985874	-4.39177
RGS19	ENST00000395042.1	ENSG00000171700.14	-0.250355	-0.593929	0.0932182	6.60292	-1.49705	0.146296	0.985874	-4.39203
TP53I13	ENST00000301057.7	ENSG00000167543.16	-0.30346	-0.701004	0.0940843	4.70729	-1.56825	0.128787	0.985874	-4.39204
IL7R	ENST00000505875.1	ENSG00000168685.15	0.912388	0.0668666	1.75791	2.0532	2.21693	0.0354811	0.985874	-4.3924
CREBBP	ENST00000262367.5	ENSG00000005339.14	-0.124296	-0.294975	0.0463832	6.89968	-1.49615	0.146529	0.985874	-4.39261
FLNA	ENST00000420627.1	ENSG00000196924.16	-1.21391	-2.868	0.440184	5.95703	-1.50773	0.143551	0.985874	-4.3928
NA	ENST00000602134.1	NA	-1.21391	-2.868	0.440184	5.95703	-1.50773	0.143551	0.985874	-4.3928
TPD52L2	ENST00000348257.5	ENSG00000101150.17	-1.1443	-2.39927	0.11067	3.07945	-1.87329	0.0721911	0.985874	-4.39308
WDR55	ENST00000511232.1	ENSG00000120314.18	0.602742	0.0269619	1.17852	2.1767	2.15067	0.0408704	0.985874	-4.39316
MAFB	ENST00000373313.2	ENSG00000204103.4	-0.452664	-1.07168	0.166355	6.05157	-1.50234	0.14493	0.985874	-4.39319
HMGXB4	ENST00000216106.5	ENSG00000100281.14	-0.671101	-1.47216	0.129957	3.60027	-1.72116	0.096975	0.985874	-4.39347
MT1X	ENST00000394485.4	ENSG00000187193.9	0.479295	0.000793225	0.957796	2.38948	2.05787	0.0496482	0.985874	-4.39358
ARF1	ENST00000497165.1	ENSG00000143761.16	0.58549	-0.0772886	1.24827	3.13867	1.81488	0.0809721	0.985874	-4.39365
FBXW8	ENST00000455858.2	ENSG00000174989.13	0.251228	-0.058896	0.561352	3.84708	1.6643	0.107933	0.985874	-4.3937
ZNF736	ENST00000423484.2	ENSG00000234444.10	0.423809	-0.0388851	0.886502	2.8919	1.8818	0.0709825	0.985874	-4.39398
MGLL	ENST00000265052.5	ENSG00000074416.14	1.32587	-0.243212	2.89495	3.54185	1.73601	0.0942732	0.985874	-4.394
LMF1	ENST00000569516.1	ENSG00000103227.18	0.803602	0.154613	1.45259	1.36881	2.54391	0.0171759	0.985874	-4.39401
SAP30	ENST00000296504.3	ENSG00000164105.4	-0.624963	-1.19691	-0.0530186	2.0068	-2.24491	0.0334052	0.985874	-4.39411
IMP3	ENST00000314852.2	ENSG00000177971.8	0.278696	-0.0573954	0.614787	3.61676	1.70361	0.100252	0.985874	-4.39411
LRP10	ENST00000546834.1	ENSG00000197324.9	1.05531	-0.266993	2.37762	4.06709	1.63964	0.112998	0.985874	-4.39415
TMEM214	ENST00000238788.9	ENSG00000119777.20	-0.358833	-0.847494	0.129829	5.72375	-1.50863	0.143323	0.985874	-4.39441
DELE1	ENST00000507481.1	ENSG00000081791.9	-1.87878	-3.25993	-0.497615	1.05683	-2.79466	0.00957639	0.985874	-4.39449
RNPEPL1	ENST00000437406.1	ENSG00000142327.13	-0.249948	-0.59343	0.0935343	7.11631	-1.49501	0.146825	0.985874	-4.39451
TMED5	ENST00000370282.3	ENSG00000117500.13	-0.301088	-0.705414	0.103238	5.20623	-1.52989	0.137993	0.985874	-4.39452
PSMD7	ENST00000219313.4	ENSG00000103035.11	-0.254827	-0.592827	0.0831728	4.89016	-1.54891	0.133362	0.985874	-4.39462
PISD	ENST00000437808.1	ENSG00000241878.11	-1.66115	-3.21539	-0.106916	2.29715	-2.19579	0.0371269	0.985874	-4.39464
VAV1	ENST00000596764.1	ENSG00000141968.8	-0.233867	-0.550872	0.0831382	5.48616	-1.51566	0.141543	0.985874	-4.39507
RAB3IP	ENST00000550536.1	ENSG00000127328.21	0.43636	-0.0434688	0.916188	2.92237	1.86834	0.0729014	0.985874	-4.39521
NA	ENST00000539625.1	NA	1.25297	0.0360179	2.46992	2.27805	2.11527	0.0440402	0.985874	-4.39523
TMEM173	ENST00000509573.1	ENSG00000184584.13	-1.3062	-2.54793	-0.0644611	2.28264	-2.16111	0.0399747	0.985874	-4.39533
OCEL1	ENST00000215061.4	ENSG00000099330.9	-1.20619	-2.44823	0.0358513	2.70326	-1.99516	0.0564903	0.985874	-4.39534
DMTF1	ENST00000331242.7	ENSG00000135164.18	0.534794	-0.0894413	1.15903	3.3381	1.7601	0.0900279	0.985874	-4.39535
SENP3	ENST00000580231.1	ENSG00000161956.13	1.68851	0.283381	3.09364	1.53482	2.4688	0.0203694	0.985874	-4.39541
MATK	ENST00000395040.2	ENSG00000007264.15	-0.675789	-1.43659	0.0850165	3.13156	-1.82488	0.0794064	0.985874	-4.39546
POLR2M	ENST00000494490.1	ENSG00000255529.9	-2.85155	-4.59774	-1.10535	0.263101	-3.35494	0.00242388	0.985874	-4.39555
FCRL5	ENST00000368189.3	ENSG00000143297.19	1.7622	0.560342	2.96405	0.48651	3.01231	0.00567225	0.985874	-4.39559
FAXDC2	ENST00000423554.1	ENSG00000170271.11	0.739522	-0.00593387	1.48498	2.43217	2.03811	0.0517204	0.985874	-4.3956
NUAK2	ENST00000367157.3	ENSG00000163545.8	0.260186	-0.0881863	0.608558	5.06104	1.5344	0.136884	0.985874	-4.3958
PDE7A	ENST00000401827.3	ENSG00000205268.10	0.320794	-0.116598	0.758185	5.68199	1.50679	0.143791	0.985874	-4.39585
H2AFV	ENST00000222690.6	ENSG00000105968.18	0.182854	-0.0615383	0.427246	5.01361	1.53714	0.136212	0.985874	-4.39588
ATE1	ENST00000369043.3	ENSG00000107669.17	0.232208	-0.0710158	0.535431	4.5344	1.5733	0.127612	0.985874	-4.39609
NA	ENST00000582200.1	NA	-0.591173	-1.30565	0.123301	3.66134	-1.69991	0.100955	0.985874	-4.39635
KIAA0040	ENST00000444639.1	ENSG00000235750.10	-1.88314	-4.06351	0.29723	3.6177	-1.77439	0.0875848	0.985874	-4.39657
NFATC2IP	ENST00000320805.4	ENSG00000176953.12	-0.17775	-0.418177	0.0626774	5.34482	-1.51888	0.140732	0.985874	-4.39663
DOCK8	ENST00000382329.1	ENSG00000107099.15	-1.34903	-3.15407	0.45602	5.17978	-1.53543	0.136631	0.985874	-4.39667
ITGB1	ENST00000396033.2	ENSG00000150093.19	2.73244	0.680621	4.78425	1.03089	2.73596	0.0110013	0.985874	-4.39692
POLR1B	ENST00000409894.3	ENSG00000125630.15	1.06091	0.0193635	2.10245	2.30753	2.09266	0.0461781	0.985874	-4.39711
TFDP2	ENST00000499676.2	ENSG00000114126.17	0.247662	-0.0869682	0.582293	5.27439	1.52052	0.140321	0.985874	-4.39721
DGKZ	ENST00000527211.1	ENSG00000149091.15	-0.33674	-0.79908	0.125601	6.03464	-1.49634	0.146479	0.985874	-4.39726
SOCS3	ENST00000330871.2	ENSG00000184557.4	-0.663065	-1.565	0.238868	5.5632	-1.51036	0.142883	0.985874	-4.39738
BCL11A	ENST00000335712.6	ENSG00000119866.21	1.16977	-0.0240494	2.36358	2.52096	2.01307	0.0544555	0.985874	-4.39748
HCK	ENST00000520553.1	ENSG00000101336.14	1.33541	-0.489655	3.16048	5.7768	1.50326	0.144694	0.985874	-4.39763
ZNF585A	ENST00000356958.4	ENSG00000196967.10	0.6032	-0.00522399	1.21162	2.4068	2.03682	0.0518579	0.985874	-4.39765
VMP1	ENST00000587470.1	ENSG00000062716.13	-0.414734	-0.946287	0.11682	4.25179	-1.60295	0.120898	0.985874	-4.39779
EPHA4	ENST00000281821.2	ENSG00000116106.12	1.95868	0.0924528	3.82491	2.28556	2.15624	0.0403903	0.985874	-4.39779
ARHGAP26	ENST00000443674.1	ENSG00000145819.17	-1.65175	-3.16518	-0.138331	2.13601	-2.24224	0.033598	0.985874	-4.39796
PIM3	ENST00000360612.4	ENSG00000198355.5	-0.32955	-0.781492	0.122392	5.90117	-1.49808	0.146028	0.985874	-4.398
GPS1	ENST00000392358.2	ENSG00000169727.12	-0.661323	-1.35987	0.037223	2.70413	-1.94499	0.0625494	0.985874	-4.39804
CLEC2D	ENST00000479877.1	ENSG00000069493.15	0.601676	-0.129067	1.33242	3.63529	1.69159	0.10255	0.985874	-4.3983
MORF4L2	ENST00000360458.1	ENSG00000123562.17	-0.56289	-1.2025	0.07672	3.15049	-1.80803	0.08206	0.985874	-4.39843
NPLOC4	ENST00000374747.5	ENSG00000182446.14	0.514927	-0.0262909	1.05614	2.61667	1.95466	0.0613386	0.985874	-4.39855
KIAA1109	ENST00000419325.1	ENSG00000138688.15	-0.457824	-0.973611	0.0579628	3.07397	-1.82359	0.0796081	0.985874	-4.39858
CHST15	ENST00000435907.1	ENSG00000182022.18	-1.37342	-3.10102	0.354178	4.17284	-1.63327	0.114337	0.985874	-4.39859
PRMT2	ENST00000397628.1	ENSG00000160310.18	-0.648996	-1.3539	0.0559077	2.8612	-1.89152	0.069625	0.985874	-4.39859
OTULIN	ENST00000284274.4	ENSG00000154124.4	0.253147	-0.0791929	0.585487	4.56858	1.56491	0.129568	0.985874	-4.39865
G6PC3	ENST00000590253.1	ENSG00000141349.8	-0.438733	-0.966013	0.0885472	3.55678	-1.70945	0.0991516	0.985874	-4.39893
TMEM150B	ENST00000326652.4	ENSG00000180061.9	-0.906977	-1.77857	-0.0353822	2.23098	-2.13786	0.0419925	0.985874	-4.39909
DNAH1	ENST00000486752.1	ENSG00000114841.17	-1.45678	-3.30583	0.392268	4.3317	-1.61862	0.11747	0.985874	-4.39938
WDR73	ENST00000560966.1	ENSG00000177082.12	0.48769	-0.0515579	1.02694	2.90987	1.85803	0.0744015	0.985874	-4.39938
LY6E	ENST00000429120.2	ENSG00000160932.11	-0.288686	-0.685931	0.10856	6.00789	-1.49302	0.147342	0.985874	-4.39979
FCRLA	ENST00000367953.3	ENSG00000132185.16	1.09318	-0.128678	2.31504	3.03465	1.8381	0.0773774	0.985874	-4.39995
EGLN2	ENST00000599579.1	ENSG00000269858.6	0.419367	-0.0739782	0.912712	3.33237	1.74639	0.0924236	0.985874	-4.40001
C5orf17	ENST00000512559.1	ENSG00000248874.5	0.78343	0.125513	1.44135	1.48213	2.4464	0.0214229	0.985874	-4.40016
MRFAP1	ENST00000382581.4	ENSG00000179010.14	-0.183387	-0.43594	0.0691654	6.03011	-1.49182	0.147655	0.985874	-4.40022
AL139020.1	ENST00000402399.1	ENSG00000100721.11	1.88293	-0.0708391	3.83671	2.73742	1.97997	0.0582676	0.985874	-4.40031
HLA-L	ENST00000482052.1	ENSG00000243753.5	1.8461	0.255272	3.43693	1.66372	2.38413	0.0246203	0.985874	-4.4005
UBE2G1	ENST00000574633.1	ENSG00000132388.12	1.02238	0.123784	1.92097	1.70157	2.33747	0.0272967	0.985874	-4.40078
PHIP	ENST00000275034.4	ENSG00000146247.14	0.226019	-0.0862844	0.538322	6.2909	1.48685	0.148955	0.985874	-4.40091
LAGE3	ENST00000357360.4	ENSG00000196976.7	0.332363	-0.0548242	0.719551	3.24069	1.76356	0.089431	0.985874	-4.40114
TBC1D22A	ENST00000394449.2	ENSG00000054611.14	1.56826	0.0357234	3.10079	2.29364	2.10235	0.0452504	0.985874	-4.40115
PACS1	ENST00000529757.1	ENSG00000175115.12	1.87832	0.738144	3.01849	-0.160315	3.38451	0.00224957	0.985874	-4.40123
NA	ENST00000440818.2	NA	-2.57786	-4.47262	-0.683108	1.02649	-2.79515	0.00956532	0.985874	-4.40124
LAT2	ENST00000275635.7	ENSG00000086730.17	-0.275566	-0.6439	0.0927688	4.88042	-1.53702	0.136241	0.985874	-4.40128
NA	ENST00000571529.1	NA	-0.275566	-0.6439	0.0927688	4.88042	-1.53702	0.136241	0.985874	-4.40128
NOLC1	ENST00000370007.5	ENSG00000166197.16	0.482692	-0.121655	1.08704	3.88106	1.6409	0.112734	0.985874	-4.40129
ZDHHC18	ENST00000374142.4	ENSG00000204160.12	-0.168746	-0.40084	0.0633472	5.84383	-1.49372	0.147159	0.985874	-4.40154
NT5DC2	ENST00000422318.2	ENSG00000168268.11	-1.87643	-3.23043	-0.522424	0.841981	-2.84715	0.00845129	0.985874	-4.40157
SDHAF2	ENST00000542794.1	ENSG00000167985.6	0.545064	0.0100356	1.08009	2.21935	2.093	0.0461452	0.985874	-4.40158
MTERF4	ENST00000496878.1	ENSG00000122085.17	-0.45956	-0.93707	0.0179495	2.54936	-1.97723	0.058593	0.985874	-4.40159
ATAD3B	ENST00000474481.1	ENSG00000160072.19	0.597165	0.0282703	1.16606	2.0706	2.15655	0.0403633	0.985874	-4.4016
ZNF197	ENST00000383745.2	ENSG00000186448.15	0.705444	0.0955371	1.31535	1.60334	2.37628	0.0250532	0.985874	-4.40163
DAZAP1	ENST00000585485.1	ENSG00000071626.16	0.36473	-0.102304	0.831765	4.13189	1.60443	0.120571	0.985874	-4.40182
GPD1L	ENST00000474846.1	ENSG00000152642.10	1.75393	0.175807	3.33205	1.86608	2.28333	0.0307327	0.985874	-4.40212
NA	ENST00000439954.2	NA	1.96817	0.751855	3.18449	-0.0855776	3.32441	0.00261758	0.985874	-4.4022
SPSB3	ENST00000569380.1	ENSG00000162032.16	-1.25808	-2.50207	-0.0140909	2.39863	-2.07773	0.0476393	0.985874	-4.40235
FOSL2	ENST00000264716.4	ENSG00000075426.12	-0.362619	-0.864821	0.139584	6.50218	-1.48344	0.149853	0.985874	-4.40236
ZBTB4	ENST00000311403.4	ENSG00000174282.12	1.56215	-0.056741	3.18104	2.63967	1.98245	0.0579738	0.985874	-4.40246
MAP4K2	ENST00000377350.3	ENSG00000168067.12	1.46313	0.274787	2.65148	1.30438	2.52952	0.0177491	0.985874	-4.4025
TTC3	ENST00000399017.2	ENSG00000182670.13	1.1508	0.0538381	2.24775	2.10341	2.15529	0.0404714	0.985874	-4.40253
AUP1	ENST00000425118.1	ENSG00000115307.17	-0.381273	-0.864572	0.102025	4.02299	-1.62076	0.117007	0.985874	-4.40259
MOB3C	ENST00000371940.1	ENSG00000142961.14	1.3183	0.138989	2.4976	1.78463	2.29659	0.0298567	0.985874	-4.4026
NA	ENST00000451472.1	NA	1.06676	0.18784	1.94568	1.36078	2.49353	0.0192616	0.985874	-4.40283
GOLGB1	ENST00000340645.5	ENSG00000173230.15	-0.324422	-0.765774	0.116929	5.30216	-1.51017	0.142932	0.985874	-4.40305
DDB1	ENST00000535147.1	ENSG00000167986.13	1.8885	0.585832	3.19117	0.433165	2.97839	0.00616034	0.985874	-4.40316
GRAMD1A	ENST00000424536.2	ENSG00000089351.14	-0.499511	-1.0299	0.0308809	2.6552	-1.93484	0.063841	0.985874	-4.40317
GOLM1	ENST00000388712.3	ENSG00000135052.16	1.47241	-0.297658	3.24248	3.56459	1.70898	0.0992402	0.985874	-4.40346
AL031282.1	ENST00000417099.1	ENSG00000227775.3	-1.16658	-2.20272	-0.130432	1.81851	-2.31308	0.0287988	0.985874	-4.40347
SYNE2	ENST00000441438.2	ENSG00000054654.16	-0.698478	-1.49378	0.0968208	3.10935	-1.80435	0.0826502	0.985874	-4.40351
ZNHIT6	ENST00000370574.3	ENSG00000117174.11	0.48169	-0.0695779	1.03296	3.08712	1.79516	0.0841382	0.985874	-4.40352
ATP5ME	ENST00000304312.4	ENSG00000169020.10	-0.305246	-0.70372	0.093229	4.39116	-1.57379	0.127499	0.985874	-4.40356
VPS13C	ENST00000395896.4	ENSG00000129003.17	1.52468	-0.0279219	3.07729	2.49185	2.01751	0.0539613	0.985874	-4.40362
ATP13A1	ENST00000291503.5	ENSG00000105726.17	-0.617067	-1.41102	0.176883	4.21135	-1.59675	0.122277	0.985874	-4.40364
SLC13A4	ENST00000471405.1	ENSG00000164707.15	0.87414	0.215648	1.53263	0.904213	2.72727	0.0112284	0.985874	-4.40368
ABCC3	ENST00000285238.8	ENSG00000108846.16	0.650881	-0.201479	1.50324	4.4264	1.56883	0.12865	0.985874	-4.40373
PTTG1IP	ENST00000445724.2	ENSG00000183255.12	1.71217	0.164798	3.25953	1.85036	2.27327	0.0314136	0.985874	-4.40396
IER2	ENST00000587885.1	ENSG00000160888.7	-1.17354	-2.73751	0.390427	4.88484	-1.54159	0.13513	0.985874	-4.40397
PPRC1	ENST00000278070.2	ENSG00000148840.11	0.38397	-0.129803	0.897744	4.80814	1.53541	0.136636	0.985874	-4.40397
NA	ENST00000359009.4	NA	-2.15165	-4.06482	-0.238478	1.98884	-2.31055	0.0289588	0.985874	-4.40405
SETDB2	ENST00000317257.8	ENSG00000136169.16	-0.667378	-1.42857	0.0938116	3.11382	-1.80126	0.0831473	0.985874	-4.40416
PLAUR	ENST00000340093.3	ENSG00000011422.12	-0.499043	-1.17606	0.177971	5.18891	-1.51439	0.141862	0.985874	-4.40421
AEBP2	ENST00000360995.4	ENSG00000139154.15	-1.3669	-2.44756	-0.286236	1.2484	-2.59863	0.0151489	0.985874	-4.40425
SMAD2	ENST00000262160.6	ENSG00000175387.16	0.427934	-0.119256	0.975123	4.06872	1.60671	0.120069	0.985874	-4.40431
PXK	ENST00000356151.2	ENSG00000168297.15	1.26662	-0.0620178	2.59526	2.60173	1.95856	0.060856	0.985874	-4.40435
PXN	ENST00000228307.7	ENSG00000089159.16	-2.0277	-3.8489	-0.206509	2.02857	-2.28742	0.0304602	0.985874	-4.40443
GART	ENST00000381815.4	ENSG00000159131.17	0.462534	-0.081245	1.00631	3.26993	1.74751	0.0922261	0.985874	-4.4045
NA	ENST00000573055.1	NA	0.462534	-0.081245	1.00631	3.26993	1.74751	0.0922261	0.985874	-4.4045
NFKBIB	ENST00000313582.5	ENSG00000104825.17	-0.353183	-0.806781	0.100416	4.1428	-1.59965	0.12163	0.985874	-4.4047
MAPK7	ENST00000308406.5	ENSG00000166484.20	-1.1179	-2.33994	0.104134	2.91798	-1.87939	0.0713226	0.985874	-4.40492
GBA2	ENST00000378088.1	ENSG00000070610.14	-0.330957	-0.761925	0.100012	4.323	-1.5777	0.126598	0.985874	-4.4051
NA	ENST00000367461.3	NA	-0.443967	-1.01131	0.123378	4.07798	-1.60769	0.119853	0.985874	-4.40523
SPARC	ENST00000231061.4	ENSG00000113140.11	0.468933	-0.17881	1.11668	7.48612	1.48733	0.148829	0.985874	-4.40541
SRCAP	ENST00000483083.1	ENSG00000080603.17	-1.18361	-2.1322	-0.235022	1.27798	-2.56347	0.0164239	0.985874	-4.40551
DMTF1	ENST00000480982.1	ENSG00000135164.18	0.412062	-0.0621394	0.886263	3.0992	1.78524	0.0857691	0.985874	-4.40553
CMAS	ENST00000229329.2	ENSG00000111726.13	-0.365708	-0.791483	0.0600663	3.20422	-1.76463	0.0892474	0.985874	-4.40576
GNLY	ENST00000524600.1	ENSG00000115523.16	-0.595933	-1.42037	0.228508	5.968	-1.48503	0.149432	0.985874	-4.40589
PSENEN	ENST00000587708.2	ENSG00000205155.8	-0.350622	-0.766415	0.065171	3.34066	-1.73245	0.0949162	0.985874	-4.40591
ZDHHC3	ENST00000339420.2	ENSG00000163812.14	0.236636	-0.0500407	0.523313	3.48711	1.69585	0.101732	0.985874	-4.40595
FXYD5	ENST00000543307.1	ENSG00000089327.14	-0.322087	-0.758609	0.114434	5.08319	-1.51588	0.141486	0.985874	-4.40597
ZBTB5	ENST00000307750.4	ENSG00000168795.5	0.294137	-0.067798	0.656072	3.62111	1.66962	0.106866	0.985874	-4.4064
RPS3	ENST00000530721.1	ENSG00000149273.15	0.310537	-0.118899	0.739972	7.46041	1.48564	0.149273	0.985874	-4.40642
MARCH7	ENST00000409591.1	ENSG00000136536.15	2.42646	0.308657	4.54426	1.75532	2.35389	0.0263261	0.985874	-4.40644
FBXL18	ENST00000382368.3	ENSG00000155034.19	0.908199	0.0822041	1.73419	1.79488	2.25892	0.032407	0.985874	-4.40652
CTNND1	ENST00000526772.1	ENSG00000198561.13	0.393164	-0.0857615	0.87209	3.52807	1.68657	0.103524	0.985874	-4.40658
ZNF41	ENST00000313116.7	ENSG00000147124.12	1.30673	-0.0548965	2.66835	2.54115	1.97163	0.0592642	0.985874	-4.40661
ZNF514	ENST00000496060.1	ENSG00000144026.12	0.673333	-0.00560872	1.35227	2.30755	2.03749	0.0517865	0.985874	-4.4068
RPL14	ENST00000338970.6	ENSG00000188846.13	-0.219063	-0.516995	0.078868	8.41645	-1.51061	0.14282	0.985874	-4.40684
MTF2	ENST00000370298.4	ENSG00000143033.18	1.19383	-0.222076	2.60974	3.36837	1.73223	0.094955	0.985874	-4.40687
NA	ENST00000585963.1	NA	2.33624	0.56044	4.11205	0.905242	2.70284	0.0118907	0.985874	-4.40707
ABLIM1	ENST00000392952.3	ENSG00000099204.20	0.38573	-0.150644	0.922104	6.88302	1.47745	0.151439	0.985874	-4.4071
HERC2	ENST00000562136.1	ENSG00000128731.17	0.602318	-0.015182	1.21982	2.3845	2.00395	0.0554837	0.985874	-4.40726
FBXW5	ENST00000480818.1	ENSG00000159069.14	-0.583227	-1.22239	0.0559382	2.80645	-1.87466	0.0719953	0.985874	-4.40735
SYTL1	ENST00000318074.5	ENSG00000142765.18	-0.220266	-0.523636	0.0831036	5.58118	-1.49167	0.147692	0.985874	-4.40745
NA	ENST00000373566.3	NA	0.41272	-0.0941671	0.919608	3.58557	1.67279	0.106233	0.985874	-4.40778
GPALPP1	ENST00000361121.2	ENSG00000133114.17	2.19264	0.562977	3.8223	0.761519	2.76419	0.0102928	0.985874	-4.4079
FUK	ENST00000288078.6	ENSG00000157353.17	1.52305	-0.0062749	3.05238	2.34806	2.04603	0.0508804	0.985874	-4.40849
TPGS2	ENST00000587382.1	ENSG00000134779.15	0.470961	-0.0252499	0.967171	2.51291	1.94992	0.0619295	0.985874	-4.40865
TMEM63A	ENST00000474478.1	ENSG00000196187.12	0.390162	-0.0914729	0.871796	3.61725	1.66427	0.107938	0.985874	-4.40876
TRIM41	ENST00000515834.1	ENSG00000146063.20	0.782738	0.0982773	1.4672	1.57066	2.34945	0.0265853	0.985874	-4.40907
CD82	ENST00000530931.1	ENSG00000085117.12	1.435	0.124564	2.74544	1.81974	2.24975	0.0330573	0.985874	-4.40918
SLC25A13	ENST00000265631.5	ENSG00000004864.13	1.61113	0.155576	3.06668	1.77033	2.27405	0.0313599	0.985874	-4.4093
NA	ENST00000457710.3	NA	0.301623	-0.0720843	0.67533	3.64064	1.65818	0.109172	0.985874	-4.40933
RGS2	ENST00000483295.1	ENSG00000116741.8	-1.41952	-2.75225	-0.0867971	2.08028	-2.18826	0.0377289	0.985874	-4.40938
TRIP12	ENST00000459841.1	ENSG00000153827.13	0.555848	-0.000298131	1.11199	2.23032	2.05336	0.0501142	0.985874	-4.40941
POLR2J3	ENST00000486319.1	ENSG00000168255.20	-0.76367	-1.60773	0.0803864	2.85349	-1.8588	0.0742892	0.985874	-4.40942
AC138969.2	ENST00000532739.1	ENSG00000227827.3	1.50476	0.122034	2.88749	1.85285	2.23578	0.0340702	0.985874	-4.40944
TCP1	ENST00000392168.2	ENSG00000120438.12	-0.445867	-1.02261	0.130876	4.1553	-1.58826	0.124188	0.985874	-4.4095
TUBB4B	ENST00000604929.1	ENSG00000188229.6	-0.49784	-1.08086	0.0851775	3.20769	-1.75431	0.0910328	0.985874	-4.40966
CCDC90B	ENST00000529689.1	ENSG00000137500.9	1.08945	0.217271	1.96162	1.12597	2.56626	0.0163195	0.985874	-4.40972
MYC	ENST00000524013.1	ENSG00000136997.18	0.327894	-0.12096	0.776748	5.22152	1.50081	0.145324	0.985874	-4.40981
PDCD10	ENST00000475915.2	ENSG00000114209.15	-1.95598	-3.67377	-0.23818	1.82577	-2.33932	0.0271856	0.985874	-4.40985
CCDC90B	ENST00000525504.1	ENSG00000137500.9	0.611031	0.00126109	1.2208	2.21131	2.05871	0.0495614	0.985874	-4.40987
CYP46A1	ENST00000554611.1	ENSG00000036530.8	0.727974	-0.0812799	1.53723	2.82782	1.84811	0.0758695	0.985874	-4.40992
TC2N	ENST00000340892.5	ENSG00000165929.13	1.59468	-0.0222055	3.21156	2.3958	2.02625	0.0530008	0.985874	-4.40994
IGSF8	ENST00000314485.7	ENSG00000162729.14	0.239005	-0.0839812	0.561992	4.85911	1.52027	0.140384	0.985874	-4.40996
VAPA	ENST00000577901.1	ENSG00000101558.13	1.31388	0.381328	2.24643	0.481579	2.89455	0.00754371	0.985874	-4.41012
ASH1L	ENST00000368346.3	ENSG00000116539.13	0.358943	-0.126036	0.843922	4.84945	1.52055	0.140315	0.985874	-4.41015
USP13	ENST00000263966.3	ENSG00000058056.9	0.467137	-0.0382001	0.972474	2.64332	1.89916	0.068573	0.985874	-4.41049
MED7	ENST00000286317.5	ENSG00000155868.8	1.40014	0.339026	2.46125	0.825955	2.71086	0.0116693	0.985874	-4.41052
BCL7B	ENST00000411832.1	ENSG00000106635.8	-2.05029	-3.70487	-0.395712	1.36348	-2.54581	0.0171015	0.985874	-4.41059
NA	ENST00000575174.1	NA	-2.05029	-3.70487	-0.395712	1.36348	-2.54581	0.0171015	0.985874	-4.41059
SMC5	ENST00000471372.1	ENSG00000198887.9	1.67961	0.391947	2.96727	0.88505	2.67981	0.0125486	0.985874	-4.41064
NAGK	ENST00000498022.1	ENSG00000124357.13	-0.527386	-1.23746	0.182691	4.78597	-1.52588	0.138985	0.985874	-4.41113
PIM1	ENST00000373509.5	ENSG00000137193.14	0.211506	-0.0832736	0.506285	7.08303	1.47409	0.152337	0.985874	-4.41116
TCEA3	ENST00000450454.2	ENSG00000204219.10	0.499998	-0.112571	1.11257	3.51177	1.67691	0.105416	0.985874	-4.41131
ZNF664	ENST00000539644.1	ENSG00000179195.16	0.724327	-0.00864814	1.4573	2.2743	2.03022	0.0525686	0.985874	-4.41133
TNS1	ENST00000446688.1	ENSG00000079308.19	0.55292	-0.157633	1.26347	4.0027	1.59869	0.121845	0.985874	-4.41145
MRPS5	ENST00000482821.1	ENSG00000144029.12	0.735421	-0.0586787	1.52952	2.63462	1.90265	0.0680968	0.985874	-4.41146
IL18BP	ENST00000497194.2	ENSG00000137496.17	0.541082	0.00742212	1.07474	2.13155	2.08303	0.0471155	0.985874	-4.41148
NA	ENST00000449102.2	NA	2.52624	0.657202	4.39529	0.69965	2.77686	0.00998893	0.985874	-4.41149
CRTAP	ENST00000449224.1	ENSG00000170275.14	-0.240802	-0.57308	0.0914765	5.46358	-1.48887	0.148426	0.985874	-4.41153
NA	ENST00000358444.3	NA	0.569117	-0.0636299	1.20186	2.79952	1.84786	0.0759073	0.985874	-4.41156
KLHDC4	ENST00000567298.1	ENSG00000104731.14	-0.440886	-0.970635	0.0888644	3.3766	-1.70983	0.0990807	0.985874	-4.41157
UBE2D3	ENST00000394801.4	ENSG00000109332.20	1.25597	-0.245098	2.75703	3.36815	1.719	0.0973734	0.985874	-4.41159
CDK5RAP3	ENST00000578996.1	ENSG00000108465.15	-0.783861	-1.56413	-0.00358997	2.24384	-2.06391	0.0490289	0.985874	-4.4116
NCOR2	ENST00000443451.2	ENSG00000196498.13	-0.335487	-0.731014	0.0600393	3.21903	-1.7426	0.0930951	0.985874	-4.41161
S100A4	ENST00000368716.4	ENSG00000196154.12	-0.233783	-0.558074	0.0905077	7.5617	-1.48107	0.150478	0.985874	-4.4117
PRR13	ENST00000549135.1	ENSG00000205352.11	2.70052	0.592784	4.80825	1.01158	2.63226	0.014016	0.985874	-4.41174
PCF11	ENST00000298281.4	ENSG00000165494.11	0.228576	-0.089434	0.546586	5.87837	1.47668	0.151644	0.985874	-4.4118
IMPA2	ENST00000589374.1	ENSG00000141401.12	-0.954817	-1.97345	0.0638137	2.65006	-1.92576	0.0650183	0.985874	-4.41194
SEC24D	ENST00000280551.6	ENSG00000150961.15	1.4887	-0.171158	3.14856	2.92575	1.84261	0.0766946	0.985874	-4.41195
CORO1B	ENST00000393893.1	ENSG00000172725.14	-1.1018	-2.57454	0.370931	4.72379	-1.53701	0.136244	0.985874	-4.41197
USP14	ENST00000578942.1	ENSG00000101557.15	1.41245	0.312535	2.51236	0.949369	2.63823	0.0138235	0.985874	-4.41198
MMP23B	ENST00000356026.5	ENSG00000189409.13	-0.784861	-1.51443	-0.055293	1.89244	-2.21017	0.0360006	0.985874	-4.41228
FMC1-LUC7L2	ENST00000541515.3	ENSG00000269955.2	0.667196	-0.130125	1.46452	3.29597	1.71917	0.0973431	0.985874	-4.41245
DDX39A	ENST00000242776.4	ENSG00000123136.14	-0.194208	-0.460103	0.0716876	5.12883	-1.50056	0.145388	0.985874	-4.4128
CDKL1	ENST00000216378.2	ENSG00000100490.9	1.18311	0.336264	2.02996	0.485383	2.87024	0.00799693	0.985874	-4.41284
DYNC1H1	ENST00000555800.1	ENSG00000197102.12	2.89168	1.54702	4.23633	-1.79997	4.41812	0.000152944	0.985874	-4.41298
COL4A3BP	ENST00000604926.1	ENSG00000113163.16	0.524952	0.0156043	1.0343	2.03018	2.1174	0.043843	0.985874	-4.41301
HINT1	ENST00000508495.1	ENSG00000169567.11	2.45278	0.70143	4.20414	0.481188	2.87729	0.00786297	0.985874	-4.41309
SLC22A5	ENST00000461013.1	ENSG00000197375.12	1.2937	0.186332	2.40106	1.42527	2.40016	0.0237579	0.985874	-4.4131
YPEL3	ENST00000398841.1	ENSG00000090238.11	-0.424197	-0.993725	0.145331	4.66306	-1.53021	0.137914	0.985874	-4.41314
GLMP	ENST00000362007.1	ENSG00000198715.13	-0.351049	-0.820967	0.118869	4.59575	-1.53477	0.136792	0.985874	-4.41317
RNF167	ENST00000262482.6	ENSG00000108523.15	0.243272	-0.0913477	0.577891	5.24833	1.49361	0.147186	0.985874	-4.41319
TPCN1	ENST00000541517.1	ENSG00000186815.12	-0.450858	-1.06502	0.163301	4.99069	-1.50819	0.143434	0.985874	-4.41324
GORASP1	ENST00000441302.2	ENSG00000114745.13	-2.54556	-4.36598	-0.725148	0.697666	-2.87284	0.00794728	0.985874	-4.41326
IQGAP1	ENST00000560738.1	ENSG00000140575.13	-0.471289	-1.12359	0.181014	5.52737	-1.48435	0.149612	0.985874	-4.41327
VPS9D1	ENST00000561976.1	ENSG00000075399.14	-1.59687	-3.40307	0.209341	3.14056	-1.81635	0.0807413	0.985874	-4.41328
STAT5A	ENST00000587646.1	ENSG00000126561.16	-2.48237	-4.04592	-0.918815	0.0512597	-3.26176	0.00306289	0.985874	-4.41338
PPM1K	ENST00000608933.1	ENSG00000163644.15	0.416159	-0.150485	0.982803	4.93826	1.50885	0.143266	0.985874	-4.41344
MAP3K12	ENST00000267079.2	ENSG00000139625.13	-0.439626	-0.985936	0.106685	3.63953	-1.65326	0.110176	0.985874	-4.41349
NA	ENST00000520004.1	NA	1.67835	-0.266731	3.62343	3.16687	1.77273	0.0878663	0.985874	-4.41352
ZMYM3	ENST00000373998.1	ENSG00000147130.14	-0.758187	-1.56319	0.0468193	2.57049	-1.93497	0.0638245	0.985874	-4.41354
RBCK1	ENST00000382181.2	ENSG00000125826.20	-0.576624	-1.33877	0.18552	4.38959	-1.55437	0.132058	0.985874	-4.41378
FGR	ENST00000374004.1	ENSG00000000938.13	-0.355989	-0.8438	0.131823	8.30805	-1.49928	0.145719	0.985874	-4.41384
SNX19	ENST00000265909.4	ENSG00000120451.10	-0.200158	-0.477619	0.0773028	5.54371	-1.48207	0.150214	0.985874	-4.41391
TGIF2	ENST00000373872.4	ENSG00000118707.10	0.939414	-0.238916	2.11774	3.74019	1.6379	0.113362	0.985874	-4.41392
MAP2K7	ENST00000397981.3	ENSG00000076984.17	-1.48292	-2.94384	-0.0220063	2.29985	-2.08541	0.0468827	0.985874	-4.41399
TTC4	ENST00000371281.3	ENSG00000243725.7	0.546386	-0.105813	1.19859	3.25993	1.72114	0.0969784	0.985874	-4.41402
ZNF550	ENST00000457177.1	ENSG00000251369.8	2.05497	0.42634	3.68361	1.01758	2.59227	0.0153724	0.985874	-4.41422
ZNF467	ENST00000484747.1	ENSG00000181444.13	-0.701823	-1.43198	0.0283299	2.44263	-1.97475	0.05889	0.985874	-4.41438
EIF4A1	ENST00000581841.1	ENSG00000161960.15	-0.701095	-1.4303	0.0281131	2.43873	-1.97526	0.0588293	0.985874	-4.41438
DPH2	ENST00000459879.1	ENSG00000132768.14	-1.0866	-2.10363	-0.0695758	1.95097	-2.19501	0.0371888	0.985874	-4.41438
NCL	ENST00000461347.1	ENSG00000115053.16	-0.611593	-1.36848	0.14529	3.6089	-1.66009	0.108784	0.985874	-4.4144
NEO1	ENST00000560262.1	ENSG00000067141.17	-2.11209	-3.57229	-0.651895	0.438447	-2.97166	0.0062618	0.985874	-4.41443
VPS37A	ENST00000520140.1	ENSG00000155975.10	-3.32033	-5.0786	-1.56205	-0.586223	-3.87964	0.000630237	0.985874	-4.41458
SMARCA4	ENST00000592604.1	ENSG00000127616.18	0.384044	-0.117477	0.885566	4.14388	1.57322	0.127631	0.985874	-4.41459
ACAP3	ENST00000467278.1	ENSG00000131584.19	-1.1212	-2.47341	0.231015	3.47442	-1.70347	0.100278	0.985874	-4.41462
NIPSNAP2	ENST00000497279.1	ENSG00000146729.10	1.6705	0.649741	2.69127	-0.358724	3.36218	0.00238006	0.985874	-4.41467
CALCOCO1	ENST00000546443.1	ENSG00000012822.16	-0.245036	-0.576098	0.0860249	4.73061	-1.52062	0.140297	0.985874	-4.41479
NA	ENST00000369238.6	NA	0.820964	0.107635	1.53429	1.46786	2.36446	0.0257178	0.985874	-4.41482
RBMX	ENST00000320676.7	ENSG00000147274.14	0.292614	-0.116079	0.701307	5.9346	1.47094	0.153179	0.985874	-4.41485
DIS3	ENST00000490646.1	ENSG00000083520.15	-1.31578	-2.5682	-0.063358	2.05569	-2.15839	0.0402061	0.985874	-4.41485
NLRC5	ENST00000539144.1	ENSG00000140853.15	-0.839299	-1.99859	0.319995	5.39258	-1.48738	0.148816	0.985874	-4.415
TBC1D14	ENST00000451522.2	ENSG00000132405.19	1.96672	-0.123651	4.05709	2.68722	1.93293	0.0640869	0.985874	-4.41503
NA	ENST00000570246.1	NA	0.34374	-0.0695596	0.757039	3.29258	1.70869	0.0992948	0.985874	-4.41517
CHAMP1	ENST00000361283.1	ENSG00000198824.7	0.34374	-0.0695596	0.757039	3.29258	1.70869	0.0992948	0.985874	-4.41517
AC015911.8	ENST00000592517.1	ENSG00000267554.1	0.40503	-0.0479699	0.858029	2.78485	1.83691	0.0775587	0.985874	-4.41523
EEF2K	ENST00000263026.5	ENSG00000103319.12	0.196927	-0.0556827	0.449537	3.90303	1.6016	0.121198	0.985874	-4.4153
CCDC88A	ENST00000263630.8	ENSG00000115355.16	1.94867	-0.0529683	3.9503	2.46744	2.00009	0.0559231	0.985874	-4.41532
FUT4	ENST00000358752.2	ENSG00000196371.3	-0.305962	-0.697236	0.0853116	3.89238	-1.60652	0.120111	0.985874	-4.41537
SLC29A2	ENST00000357440.2	ENSG00000174669.12	-2.00814	-3.65256	-0.363734	1.33648	-2.5089	0.0186021	0.985874	-4.41559
DUSP2	ENST00000488952.1	ENSG00000158050.5	-0.917074	-1.96659	0.132444	3.02072	-1.7952	0.0841316	0.985874	-4.41561
DCTN1	ENST00000434055.1	ENSG00000204843.12	-1.13428	-2.54548	0.276918	3.74255	-1.65132	0.110575	0.985874	-4.41563
FCGRT	ENST00000599988.1	ENSG00000104870.12	-1.52901	-3.38166	0.323636	3.58227	-1.69557	0.101785	0.985874	-4.41567
PAK1	ENST00000356341.3	ENSG00000149269.9	-0.249519	-0.596637	0.0975988	5.62488	-1.47681	0.15161	0.985874	-4.41572
EPSTI1	ENST00000313640.7	ENSG00000133106.14	2.10224	0.414126	3.79036	1.0658	2.55846	0.0166137	0.985874	-4.41594
NA	ENST00000340175.5	NA	-0.830151	-1.55587	-0.104431	1.54838	-2.3501	0.0265472	0.985874	-4.41596
OPTN	ENST00000378757.2	ENSG00000123240.17	-0.253023	-0.594177	0.0881297	4.65288	-1.52373	0.139519	0.985874	-4.41606
MATK	ENST00000588983.1	ENSG00000007264.15	-0.666128	-1.29109	-0.041163	1.88049	-2.18978	0.0376071	0.985874	-4.41615
SLC11A1	ENST00000233202.6	ENSG00000018280.17	-0.479549	-1.14449	0.185393	5.45891	-1.48166	0.150324	0.985874	-4.41623
NA	ENST00000541195.1	NA	-0.368634	-0.821338	0.0840703	3.47889	-1.67293	0.106205	0.985874	-4.4163
NA	ENST00000331921.6	NA	1.01935	0.0140658	2.02464	2.09709	2.08321	0.0470986	0.985874	-4.41632
CDK5RAP2	ENST00000483412.1	ENSG00000136861.18	1.67568	0.365085	2.98627	0.90309	2.62676	0.0141957	0.985874	-4.41651
AP2S1	ENST00000263270.6	ENSG00000042753.11	-0.214819	-0.515621	0.085984	6.02637	-1.4672	0.154189	0.985874	-4.41654
CCDC47	ENST00000225726.5	ENSG00000108588.14	-0.729668	-1.63893	0.179591	3.65818	-1.64868	0.111119	0.985874	-4.41655
EDC4	ENST00000572221.1	ENSG00000038358.15	-0.43033	-0.950421	0.0897621	3.34421	-1.69988	0.10096	0.985874	-4.41664
WRN	ENST00000298139.5	ENSG00000165392.10	1.27916	0.161655	2.39667	1.48281	2.35165	0.0264562	0.985874	-4.41666
U2AF1	ENST00000496462.1	ENSG00000160201.11	0.40645	-0.0862261	0.899125	3.33895	1.6949	0.101914	0.985874	-4.4167
STAT6	ENST00000300134.3	ENSG00000166888.12	-0.159666	-0.380571	0.0612391	7.94407	-1.48492	0.149461	0.985874	-4.41691
TSHZ2	ENST00000371497.5	ENSG00000182463.16	0.529798	-0.125792	1.18539	3.5143	1.66026	0.108749	0.985874	-4.41705
NA	ENST00000425759.2	NA	-1.12898	-2.69332	0.435354	5.4672	-1.48271	0.150046	0.985874	-4.41713
SRSF10	ENST00000453840.3	ENSG00000188529.14	1.52487	0.0196948	3.03004	2.14612	2.08134	0.0472821	0.985874	-4.41719
ZBTB44	ENST00000527478.1	ENSG00000196323.14	-2.05219	-3.41919	-0.6852	0.196942	-3.08425	0.00475642	0.985874	-4.41721
GAPDH	ENST00000466525.1	ENSG00000111640.15	-0.459658	-0.968185	0.0488679	2.72127	-1.85703	0.0745482	0.985874	-4.41767
RGS2	ENST00000464302.1	ENSG00000116741.8	-2.23836	-3.86103	-0.615683	0.642545	-2.83397	0.00872131	0.985874	-4.41773
TRIM34	ENST00000429814.2	ENSG00000258659.6	0.641199	-0.0701065	1.3525	2.71331	1.85197	0.0752955	0.985874	-4.41775
RARS	ENST00000524082.1	ENSG00000113643.9	2.48726	1.26462	3.70989	-1.37373	4.17948	0.000287242	0.985874	-4.41779
MGLL	ENST00000398104.1	ENSG00000074416.14	0.498877	-0.195097	1.19285	5.48418	1.47689	0.151588	0.985874	-4.41785
CTC1	ENST00000449476.2	ENSG00000178971.15	-0.250861	-0.600963	0.0992403	5.66885	-1.4721	0.152869	0.985874	-4.41786
ARID5B	ENST00000279873.7	ENSG00000150347.16	0.200847	-0.0783497	0.480044	5.44554	1.47793	0.151313	0.985874	-4.41793
TCIRG1	ENST00000533947.1	ENSG00000110719.10	-0.778501	-1.72081	0.163806	3.38765	-1.69732	0.101449	0.985874	-4.41801
MAST4	ENST00000403625.2	ENSG00000069020.18	0.344399	-0.0878061	0.776604	3.62227	1.63708	0.113534	0.985874	-4.41822
AP2A2	ENST00000531497.1	ENSG00000183020.13	-0.876152	-1.71581	-0.0364935	1.97725	-2.14375	0.0414728	0.985874	-4.41855
HNRNPC	ENST00000555127.1	ENSG00000092199.17	-3.01777	-4.59146	-1.44409	-0.773536	-3.93974	0.000538787	0.985874	-4.41857
ZNF620	ENST00000314529.6	ENSG00000177842.12	2.1918	1.01292	3.37069	-0.977525	3.81969	0.000736624	0.985874	-4.41857
DYRK1B	ENST00000430012.2	ENSG00000105204.14	-0.314585	-0.727912	0.0987432	4.16713	-1.56365	0.129862	0.985874	-4.41858
UBE2B	ENST00000503080.1	ENSG00000119048.7	2.37479	0.924114	3.82546	-0.366869	3.3632	0.00237391	0.985874	-4.41909
SDR39U1	ENST00000399395.3	ENSG00000100445.17	-0.487254	-1.11218	0.137676	3.87375	-1.60185	0.121142	0.985874	-4.41929
NUDT2	ENST00000346365.4	ENSG00000164978.18	1.90004	0.224875	3.5752	1.52656	2.33025	0.0277335	0.985874	-4.41941
EFHC1	ENST00000491749.1	ENSG00000096093.16	0.607356	-0.10217	1.31688	3.02673	1.75862	0.0902827	0.985874	-4.41944
TOGARAM1	ENST00000557423.1	ENSG00000198718.13	2.55807	0.672436	4.44371	0.551475	2.7871	0.00974958	0.985874	-4.41974
IDI1	ENST00000381344.3	ENSG00000067064.11	-0.279885	-0.662038	0.102268	4.82412	-1.50467	0.144335	0.985874	-4.41976
TRABD	ENST00000303434.4	ENSG00000170638.9	-2.09012	-3.95999	-0.220239	1.83502	-2.29644	0.0298665	0.985874	-4.41981
SEC11C	ENST00000592774.1	ENSG00000166562.9	1.60918	0.610241	2.60811	-0.376956	3.30951	0.00271742	0.985874	-4.41994
GOLPH3L	ENST00000271732.3	ENSG00000143457.11	0.317532	-0.0770972	0.712161	3.49919	1.65309	0.110211	0.985874	-4.42012
VNN2	ENST00000326499.6	ENSG00000112303.14	-1.38487	-3.05831	0.288558	3.49528	-1.7002	0.1009	0.985874	-4.42022
PCYOX1L	ENST00000511945.1	ENSG00000145882.11	-2.31269	-4.47955	-0.145821	2.09828	-2.19272	0.0373714	0.985874	-4.42056
PDZD4	ENST00000164640.4	ENSG00000067840.12	-0.510999	-1.14895	0.126948	3.57915	-1.64563	0.111748	0.985874	-4.4206
NA	ENST00000595215.1	NA	-0.510999	-1.14895	0.126948	3.57915	-1.64563	0.111748	0.985874	-4.4206
PPEF2	ENST00000511880.3	ENSG00000156194.18	1.71794	0.359839	3.07604	0.895199	2.59881	0.0151428	0.985874	-4.42071
CSNK2A2	ENST00000262506.3	ENSG00000070770.9	0.361179	-0.084834	0.807192	3.43327	1.66369	0.108055	0.985874	-4.42073
ATRX	ENST00000395603.3	ENSG00000085224.22	1.60508	-0.387695	3.59786	3.63957	1.65477	0.109868	0.985874	-4.42079
CUL4A	ENST00000463426.1	ENSG00000139842.15	0.618732	0.0626264	1.17484	1.55539	2.28583	0.0305663	0.985874	-4.42085
BRPF3	ENST00000441123.1	ENSG00000096070.19	0.768906	-0.0739061	1.61172	2.60602	1.87431	0.0720458	0.985874	-4.42088
TRAPPC3	ENST00000373162.1	ENSG00000054116.12	-1.56547	-2.6419	-0.489043	0.239489	-2.98784	0.00602046	0.985874	-4.42099
CCDC88B	ENST00000494566.1	ENSG00000168071.22	-0.491745	-1.13255	0.14906	4.02942	-1.57657	0.126858	0.985874	-4.42099
BAP1	ENST00000460680.1	ENSG00000163930.10	-0.276893	-0.662751	0.108966	5.41625	-1.47429	0.152284	0.985874	-4.421
EIF4EBP1	ENST00000338825.4	ENSG00000187840.5	-0.334073	-0.79384	0.125693	4.99183	-1.4928	0.147397	0.985874	-4.42106
FXYD6	ENST00000527717.1	ENSG00000137726.17	-0.50797	-1.09202	0.0760801	2.93503	-1.78684	0.0855046	0.985874	-4.42108
NFE2L2	ENST00000464747.1	ENSG00000116044.16	2.07176	0.255529	3.888	1.48561	2.34351	0.026936	0.985874	-4.42111
RBM39	ENST00000361162.6	ENSG00000131051.22	-1.18219	-2.67425	0.309876	3.80161	-1.62778	0.115502	0.985874	-4.42114
ZFAND5	ENST00000376960.4	ENSG00000107372.13	-0.224999	-0.539838	0.0898404	5.60738	-1.46821	0.153914	0.985874	-4.42116
GLYR1	ENST00000591451.1	ENSG00000140632.17	2.77838	1.00988	4.54688	-0.170664	3.22763	0.00333531	0.985874	-4.42132
CXCL8	ENST00000307407.3	ENSG00000169429.11	-3.39597	-6.38103	-0.410906	1.99608	-2.33727	0.0273088	0.985874	-4.42151
SRPK1	ENST00000361690.3	ENSG00000096063.16	1.25999	-0.284797	2.80477	3.44647	1.6757	0.105656	0.985874	-4.42182
LRRK2	ENST00000430804.1	ENSG00000188906.16	-0.469591	-1.06696	0.127776	3.73991	-1.61502	0.118251	0.985874	-4.42184
ADCY7	ENST00000568731.1	ENSG00000121281.12	-0.768331	-1.49298	-0.0436821	1.84469	-2.1783	0.0385391	0.985874	-4.42186
NRIP1	ENST00000400202.1	ENSG00000180530.11	1.55024	-0.180594	3.28107	2.79189	1.8401	0.0770742	0.985874	-4.42196
SFXN1	ENST00000507823.1	ENSG00000164466.13	0.631175	0.00695885	1.25539	2.02371	2.07736	0.0476759	0.985874	-4.42197
RER1	ENST00000378513.3	ENSG00000157916.20	-2.83314	-4.7861	-0.880185	0.387129	-2.98039	0.00613042	0.985874	-4.4221
NA	ENST00000594172.1	NA	0.591333	-0.0934133	1.27608	2.92667	1.77419	0.0876192	0.985874	-4.42219
DECR1	ENST00000517597.1	ENSG00000104325.7	-1.65569	-3.18918	-0.122201	1.87973	-2.21818	0.0353864	0.985874	-4.4222
ARRB2	ENST00000573886.1	ENSG00000141480.18	-0.573961	-1.18367	0.0357445	2.44073	-1.93402	0.0639475	0.985874	-4.4223
CCNT2	ENST00000295238.6	ENSG00000082258.13	1.24896	-0.193212	2.69113	2.98775	1.77922	0.0867734	0.985874	-4.42234
GRK5	ENST00000369108.3	ENSG00000198873.11	1.3218	-0.0537627	2.69736	2.33136	1.97416	0.05896	0.985874	-4.42235
HERC6	ENST00000264346.7	ENSG00000138642.14	0.632277	-0.16653	1.43108	3.63189	1.62616	0.115848	0.985874	-4.42246
TMEM176B	ENST00000326442.5	ENSG00000106565.18	-1.67338	-3.79149	0.444735	3.93407	-1.62309	0.116506	0.985874	-4.42247
FKBP2	ENST00000449942.2	ENSG00000173486.13	-3.15261	-4.83538	-1.46985	-0.721314	-3.84898	0.000682624	0.985874	-4.42257
AC119396.1	ENST00000576789.1	ENSG00000263264.1	0.27167	-0.0896107	0.63295	4.23077	1.54488	0.134333	0.985874	-4.42262
BCL2L1	ENST00000376062.2	ENSG00000171552.13	-1.54285	-3.08657	0.000859596	2.2744	-2.05332	0.0501187	0.985874	-4.42266
TMEM259	ENST00000356663.3	ENSG00000182087.14	-0.327585	-0.789646	0.134476	6.84716	-1.45654	0.157088	0.985874	-4.42273
ULK2	ENST00000361658.2	ENSG00000083290.20	0.817495	-0.0198877	1.65488	2.20179	2.00567	0.0552887	0.985874	-4.42277
ADAP1	ENST00000265846.5	ENSG00000105963.15	-0.716646	-1.66914	0.23585	4.29316	-1.54575	0.134123	0.985874	-4.42278
CBLB	ENST00000476370.1	ENSG00000114423.21	0.491797	-0.086372	1.06996	3.02215	1.74755	0.0922192	0.985874	-4.42284
SPOCK2	ENST00000373109.2	ENSG00000107742.13	1.84485	-0.117916	3.80762	2.60165	1.93104	0.064332	0.985874	-4.42298
RUVBL1	ENST00000464873.1	ENSG00000175792.11	1.04401	0.221831	1.8662	0.842901	2.60877	0.0147987	0.985874	-4.42309
NA	ENST00000490054.1	NA	-2.45652	-4.92503	0.0119764	2.49779	-2.04449	0.0510425	0.985874	-4.42314
CEMIP2	ENST00000377044.4	ENSG00000135048.14	0.535246	-0.180096	1.25059	4.30104	1.53723	0.136192	0.985874	-4.42322
KIF13A	ENST00000502297.1	ENSG00000137177.20	-0.405844	-0.89226	0.080573	3.18168	-1.71415	0.0982739	0.985874	-4.42341
STK24	ENST00000418038.1	ENSG00000102572.14	1.16212	0.259274	2.06497	0.759886	2.64445	0.0136254	0.985874	-4.42346
MAPK3	ENST00000263025.4	ENSG00000102882.12	-0.50225	-1.2099	0.205398	5.93568	-1.45815	0.156648	0.985874	-4.42348
PLA2G6	ENST00000490473.1	ENSG00000184381.18	-1.55442	-2.5652	-0.543633	-0.103361	-3.15942	0.00395136	0.985874	-4.42349
ECI1	ENST00000301729.4	ENSG00000167969.13	-0.555668	-1.19786	0.0865225	2.93967	-1.77766	0.0870344	0.985874	-4.4235
NA	ENST00000600034.1	NA	0.995726	0.23023	1.76122	0.70617	2.67236	0.0127687	0.985874	-4.42361
NOTCH2NLA	ENST00000362074.6	ENSG00000264343.6	-0.628471	-1.33866	0.0817224	2.79131	-1.81805	0.0804731	0.985874	-4.42364
XPOT	ENST00000542958.1	ENSG00000184575.12	-1.40108	-2.46223	-0.33993	0.72477	-2.71259	0.0116222	0.985874	-4.42369
TMEM220	ENST00000341871.3	ENSG00000187824.8	0.834083	-0.0355157	1.70368	2.29204	1.97055	0.0593941	0.985874	-4.42373
CLCN7	ENST00000262318.8	ENSG00000103249.18	-0.80114	-1.902	0.299721	4.91023	-1.49511	0.146797	0.985874	-4.42379
OSBPL1A	ENST00000582618.1	ENSG00000141447.18	1.96943	0.832804	3.10606	-0.767587	3.55976	0.00144043	0.985874	-4.42381
ID2	ENST00000396290.1	ENSG00000115738.10	-0.279498	-0.67459	0.115593	6.45091	-1.45338	0.157956	0.985874	-4.4239
ZNF470	ENST00000330619.8	ENSG00000197016.12	1.17413	0.165019	2.18325	1.28875	2.39042	0.0242782	0.985874	-4.42409
TMEM184B	ENST00000361906.3	ENSG00000198792.13	-0.359337	-0.857488	0.138814	5.09184	-1.48197	0.150241	0.985874	-4.4241
ISG20	ENST00000557824.1	ENSG00000172183.15	0.579686	-0.131808	1.29118	3.34092	1.67386	0.106021	0.985874	-4.42418
PGBD2	ENST00000355360.4	ENSG00000185220.12	0.447375	-0.041832	0.936582	2.53267	1.87878	0.0714089	0.985874	-4.42431
NPIPB5	ENST00000356156.3	ENSG00000243716.10	0.923948	-0.0567576	1.90465	2.3924	1.93556	0.0637491	0.985874	-4.42432
CFDP1	ENST00000283882.3	ENSG00000153774.9	-0.216496	-0.500447	0.0674553	4.01649	-1.5664	0.129217	0.985874	-4.42438
RACK1	ENST00000504325.1	ENSG00000204628.11	-0.276717	-0.653992	0.100558	8.78737	-1.50687	0.143771	0.985874	-4.42438
CCDC43	ENST00000457422.2	ENSG00000180329.14	3.07903	1.41884	4.73922	-0.956268	3.81026	0.000754896	0.985874	-4.42444
ADCY7	ENST00000568930.1	ENSG00000121281.12	-0.66146	-1.33557	0.0126504	2.196	-2.01591	0.0541397	0.985874	-4.4245
NPIPB4	ENST00000541329.1	ENSG00000185864.16	0.880794	0.0366463	1.72494	1.83569	2.14365	0.0414818	0.985874	-4.42467
NA	ENST00000605029.1	NA	-2.19102	-4.45711	0.0750714	2.61521	-1.9864	0.0575093	0.985874	-4.42472
POC5	ENST00000446329.2	ENSG00000152359.14	0.49312	-0.0741328	1.06037	2.84139	1.78597	0.085649	0.985874	-4.42483
HCFC1R1	ENST00000248089.3	ENSG00000103145.10	-0.319544	-0.734676	0.0955881	3.89821	-1.5814	0.125748	0.985874	-4.42484
TMED9	ENST00000332598.6	ENSG00000184840.11	-0.191721	-0.461437	0.0779956	5.6749	-1.46036	0.156044	0.985874	-4.42489
RNF220	ENST00000440132.2	ENSG00000187147.18	-0.343967	-0.76685	0.0789162	3.35236	-1.67107	0.106576	0.985874	-4.42513
SGK1	ENST00000477460.2	ENSG00000118515.11	-1.26011	-2.69122	0.170998	2.93682	-1.80898	0.0819088	0.985874	-4.42518
DDX42	ENST00000581767.1	ENSG00000198231.13	2.61567	0.83471	4.39663	0.0793783	3.01736	0.00560289	0.985874	-4.42534
NA	ENST00000537130.1	NA	-0.828092	-1.66698	0.0108002	2.17919	-2.02801	0.0528085	0.985874	-4.42547
SZRD1	ENST00000492354.1	ENSG00000055070.17	-1.21771	-2.91443	0.479014	5.2987	-1.47445	0.152239	0.985874	-4.4255
RPL41	ENST00000358888.7	ENSG00000229117.9	0.259363	-0.0889516	0.607678	4.31296	1.5298	0.138015	0.985874	-4.42571
CALCOCO2	ENST00000258947.3	ENSG00000136436.14	-0.154145	-0.371945	0.0636555	5.94202	-1.45401	0.157782	0.985874	-4.42582
SNU13	ENST00000402458.1	ENSG00000100138.15	3.11949	1.36028	4.8787	-0.744564	3.64304	0.00116322	0.985874	-4.42588
LGALS3BP	ENST00000262776.3	ENSG00000108679.13	1.34085	-0.374129	3.05582	3.80622	1.60627	0.120164	0.985874	-4.42588
NCOA7	ENST00000392477.2	ENSG00000111912.20	1.3206	-0.184452	2.82565	2.87139	1.80268	0.0829192	0.985874	-4.42604
DNAJC27	ENST00000264711.2	ENSG00000115137.11	0.604897	-0.00855468	1.21835	2.10044	2.02581	0.0530483	0.985874	-4.42604
GTF2IRD2B	ENST00000418185.2	ENSG00000174428.17	0.379109	-0.0747565	0.832974	3.10222	1.71607	0.0979167	0.985874	-4.4261
SLC15A3	ENST00000544101.1	ENSG00000110446.11	-2.1723	-3.98351	-0.361084	1.30611	-2.46404	0.0205891	0.985874	-4.42615
NA	ENST00000419932.1	NA	0.713887	-0.220375	1.64815	10.0843	1.56985	0.128413	0.985874	-4.42622
KIR2DS4	ENST00000339924.8	ENSG00000221957.8	-2.2585	-3.6264	-0.890608	-0.38752	-3.39208	0.00220694	0.985874	-4.42625
NA	ENST00000599931.2	NA	-2.2585	-3.6264	-0.890608	-0.38752	-3.39208	0.00220694	0.985874	-4.42625
NA	ENST00000574090.1	NA	-2.2585	-3.6264	-0.890608	-0.38752	-3.39208	0.00220694	0.985874	-4.42625
CD226	ENST00000579496.1	ENSG00000150637.9	1.27027	-0.0315508	2.57209	2.19283	2.00467	0.0554019	0.985874	-4.42636
ITPRIP	ENST00000337478.1	ENSG00000148841.17	-0.327638	-0.787322	0.132046	5.43953	-1.46431	0.15497	0.985874	-4.42642
GK5	ENST00000492097.1	ENSG00000175066.16	3.23813	1.53898	4.93729	-1.17647	3.91524	0.000574364	0.985874	-4.42657
WDR61	ENST00000267973.2	ENSG00000140395.9	-2.42297	-4.1489	-0.69704	0.432325	-2.88418	0.00773395	0.985874	-4.42671
SREK1	ENST00000519259.1	ENSG00000153914.16	0.509972	-0.130784	1.15073	3.49892	1.63513	0.113945	0.985874	-4.42677
ESAM	ENST00000417453.1	ENSG00000149564.12	0.613903	-0.17813	1.40594	3.76982	1.59241	0.123251	0.985874	-4.42689
LBX2	ENST00000460508.3	ENSG00000179528.16	-1.36492	-2.30367	-0.426164	0.118496	-2.98712	0.00603104	0.985874	-4.42691
ZNF224	ENST00000591551.1	ENSG00000267680.5	0.522837	-0.0786991	1.12437	2.81317	1.78568	0.0856976	0.985874	-4.42719
PLOD3	ENST00000223127.3	ENSG00000106397.12	-0.172699	-0.414749	0.0693512	5.33251	-1.46582	0.154559	0.985874	-4.42734
P2RX1	ENST00000572418.1	ENSG00000108405.4	-0.760545	-1.74232	0.221231	3.84042	-1.59151	0.123452	0.985874	-4.42739
SRPK2	ENST00000357311.3	ENSG00000135250.17	-1.23721	-2.45494	-0.0194888	2.04886	-2.08734	0.0466938	0.985874	-4.42748
NPIPB5	ENST00000536620.1	ENSG00000243716.10	0.755567	-0.0628134	1.57395	2.45364	1.89677	0.0688996	0.985874	-4.42763
ID3	ENST00000374561.5	ENSG00000117318.9	1.16306	-0.0496166	2.37574	2.27331	1.9704	0.0594123	0.985874	-4.42765
ACTR3	ENST00000535589.2	ENSG00000115091.11	0.455139	-0.18436	1.09464	5.41615	1.46219	0.155547	0.985874	-4.42765
CHST13	ENST00000319340.2	ENSG00000180767.9	-0.994964	-1.99673	0.00680617	2.14207	-2.0405	0.0514652	0.985874	-4.42779
WWC3	ENST00000380861.4	ENSG00000047644.18	-0.130621	-0.315556	0.0543146	5.91567	-1.45108	0.158591	0.985874	-4.42792
MXD4	ENST00000513380.1	ENSG00000123933.17	0.884656	0.183048	1.58626	0.806105	2.59047	0.0154365	0.985874	-4.42797
MYO7B	ENST00000494959.1	ENSG00000169994.18	-1.34744	-2.50085	-0.194021	1.32548	-2.40005	0.0237635	0.985874	-4.42797
MRPL10	ENST00000421763.1	ENSG00000159111.13	-1.13365	-2.46784	0.200541	3.08596	-1.74566	0.0925531	0.985874	-4.42799
CALML4	ENST00000478113.1	ENSG00000129007.14	0.903182	-0.177741	1.98411	3.11103	1.71664	0.0978115	0.985874	-4.42818
GTF3C2	ENST00000423998.1	ENSG00000115207.13	0.587612	-0.034205	1.20943	2.29939	1.94145	0.0629973	0.985874	-4.42822
CLEC2D	ENST00000261340.7	ENSG00000069493.15	2.05165	0.30723	3.79606	1.19928	2.4163	0.0229176	0.985874	-4.42826
MOB1B	ENST00000309395.2	ENSG00000173542.8	0.366808	-0.131751	0.865367	4.45929	1.51154	0.142583	0.985874	-4.42828
PDCL3	ENST00000264254.6	ENSG00000115539.14	-0.308485	-0.697897	0.0809272	3.52849	-1.62751	0.115561	0.985874	-4.42853
EEFSEC	ENST00000483457.1	ENSG00000132394.11	-2.83238	-4.41587	-1.24888	-0.691192	-3.67479	0.00107188	0.985874	-4.42855
UBE2V1	ENST00000470565.1	ENSG00000244687.11	2.74361	1.34743	4.13979	-1.45839	4.03719	0.000417487	0.985874	-4.42864
NA	ENST00000351904.7	NA	-0.478135	-1.10895	0.152684	4.02787	-1.5572	0.131385	0.985874	-4.42864
CAST	ENST00000510756.1	ENSG00000153113.23	-2.01408	-4.36712	0.338949	3.26867	-1.75852	0.0903003	0.985874	-4.42866
BCORL1	ENST00000456822.1	ENSG00000085185.15	-0.419094	-0.910814	0.0726267	2.94971	-1.75102	0.0916084	0.985874	-4.42876
TCP11L2	ENST00000299045.3	ENSG00000166046.11	0.283942	-0.084431	0.652314	3.78228	1.58358	0.125251	0.985874	-4.4288
AC007950.1	ENST00000559192.1	ENSG00000140455.17	0.247889	-0.0959748	0.591753	4.90296	1.48105	0.150485	0.985874	-4.42883
CHKA	ENST00000265689.4	ENSG00000110721.12	-0.423907	-0.966606	0.118791	3.67341	-1.60476	0.120498	0.985874	-4.42886
SDCBP	ENST00000523483.1	ENSG00000137575.12	-0.761736	-1.48894	-0.034536	1.8133	-2.15203	0.0407522	0.985874	-4.42889
GZMM	ENST00000264553.3	ENSG00000197540.8	-0.295922	-0.715415	0.123571	5.94385	-1.44928	0.159089	0.985874	-4.42892
TUB	ENST00000305253.4	ENSG00000166402.8	1.48826	0.375196	2.60133	0.442758	2.74699	0.0107192	0.985874	-4.42896
NA	ENST00000561383.1	NA	1.17061	0.0576593	2.28355	1.75092	2.1609	0.0399929	0.985874	-4.42907
CFP	ENST00000396992.3	ENSG00000126759.13	-0.331	-0.796336	0.134336	7.60096	-1.46137	0.155769	0.985874	-4.42914
NDUFA7	ENST00000301457.2	ENSG00000267855.5	-1.47901	-3.08614	0.128119	2.66089	-1.89068	0.0697408	0.985874	-4.42926
NA	ENST00000353005.1	NA	-2.05868	-4.3705	0.253148	2.96843	-1.8295	0.0786933	0.985874	-4.42936
ZNF410	ENST00000334521.4	ENSG00000119725.18	0.942902	-0.186505	2.07231	3.10415	1.7152	0.0980786	0.985874	-4.42937
PIEZO1	ENST00000495568.3	ENSG00000103335.22	-1.11556	-2.28346	0.0523414	2.35211	-1.96239	0.0603865	0.985874	-4.4294
OLA1	ENST00000392560.2	ENSG00000138430.16	-0.483557	-1.04624	0.0791292	2.89332	-1.76555	0.0890897	0.985874	-4.42943
STK10	ENST00000517360.1	ENSG00000072786.13	-1.18926	-2.85563	0.47712	5.34031	-1.46622	0.154452	0.985874	-4.42949
RPLP0	ENST00000228306.4	ENSG00000089157.16	-1.20548	-2.91906	0.508091	6.47059	-1.44529	0.160195	0.985874	-4.42959
RNF111	ENST00000557998.1	ENSG00000157450.15	1.06456	-0.247957	2.37707	3.33067	1.66634	0.107523	0.985874	-4.4296
NFKBIA	ENST00000555371.1	ENSG00000100906.10	-0.898073	-2.07317	0.277021	3.97097	-1.57014	0.128347	0.985874	-4.42974
CYREN	ENST00000424142.1	ENSG00000122783.16	-0.363359	-0.817994	0.0912753	3.43301	-1.64199	0.112505	0.985874	-4.42978
NUMB	ENST00000554546.1	ENSG00000133961.20	-1.06117	-2.53354	0.4112	5.00213	-1.4807	0.150578	0.985874	-4.42983
NASP	ENST00000481782.1	ENSG00000132780.17	0.763888	0.0786081	1.44917	1.42424	2.29013	0.030281	0.985874	-4.42984
TAOK3	ENST00000537305.1	ENSG00000135090.14	2.30378	0.458352	4.1492	0.824785	2.56473	0.0163766	0.985874	-4.42989
MMP25	ENST00000336577.4	ENSG00000008516.17	-0.5278	-1.23126	0.17566	4.1485	-1.54144	0.135165	0.985874	-4.42994
DCAF5	ENST00000557386.1	ENSG00000139990.17	0.994662	-0.340512	2.32984	4.254	1.53051	0.13784	0.985874	-4.42994
ZNF480	ENST00000595962.1	ENSG00000198464.14	0.313015	-0.0964402	0.72247	3.84994	1.57057	0.128246	0.985874	-4.43023
QPCTL	ENST00000012049.5	ENSG00000011478.12	-0.629203	-1.34692	0.0885192	2.76926	-1.80108	0.0831772	0.985874	-4.43029
INPP4A	ENST00000409540.3	ENSG00000040933.15	1.46736	0.232256	2.70247	1.0854	2.44079	0.0216942	0.985874	-4.43032
C19orf66	ENST00000585919.1	ENSG00000130813.18	-0.349557	-0.844187	0.145073	5.65935	-1.4519	0.158365	0.985874	-4.43036
AP3S2	ENST00000336418.4	ENSG00000157823.17	0.242371	-0.0830432	0.567786	4.19667	1.53018	0.137922	0.985874	-4.43039
NA	ENST00000540308.1	NA	0.506053	-0.0736425	1.08575	2.73921	1.79347	0.0844141	0.985874	-4.43041
COPE	ENST00000262812.4	ENSG00000105669.14	-0.227415	-0.550268	0.0954377	6.94468	-1.44715	0.15968	0.985874	-4.4307
GADD45B	ENST00000592937.1	ENSG00000099860.9	-0.799371	-1.79618	0.197441	3.43828	-1.64753	0.111356	0.985874	-4.43073
SIGLEC10	ENST00000357375.4	ENSG00000142512.15	-0.823319	-1.82398	0.177343	3.22811	-1.69036	0.102789	0.985874	-4.43077
ZNF276	ENST00000289816.5	ENSG00000158805.12	-0.24361	-0.590246	0.103026	6.24836	-1.44384	0.1606	0.985874	-4.4308
FCRL1	ENST00000489998.1	ENSG00000163534.15	1.17824	-0.0902436	2.44673	2.41364	1.9083	0.0673324	0.985874	-4.43099
NPC1	ENST00000269228.5	ENSG00000141458.13	-0.257066	-0.608599	0.0944661	4.51812	-1.50237	0.144923	0.985874	-4.43103
MLH1	ENST00000231790.2	ENSG00000076242.14	1.95616	0.295352	3.61697	1.13709	2.41982	0.0227379	0.985874	-4.43111
GABARAP	ENST00000302386.5	ENSG00000170296.10	-0.272151	-0.657343	0.113041	5.61229	-1.45154	0.158462	0.985874	-4.43113
RBM10	ENST00000329236.7	ENSG00000182872.16	0.630395	-0.165527	1.42632	3.47783	1.6272	0.115627	0.985874	-4.43119
NA	ENST00000604931.1	NA	0.630395	-0.165527	1.42632	3.47783	1.6272	0.115627	0.985874	-4.43119
SLC35E2B	ENST00000480991.1	ENSG00000189339.11	0.522299	-0.0682823	1.11288	2.6478	1.81693	0.0806501	0.985874	-4.43121
CD47	ENST00000471694.1	ENSG00000196776.16	0.377943	-0.154568	0.910454	5.34302	1.45813	0.156654	0.985874	-4.43125
TARS	ENST00000503422.1	ENSG00000113407.13	1.49732	0.0920324	2.90261	1.66921	2.18901	0.0376689	0.985874	-4.43128
NA	ENST00000566608.1	NA	-0.618116	-1.38661	0.150378	3.37638	-1.65245	0.110343	0.985874	-4.43128
NA	ENST00000574122.1	NA	-0.618116	-1.38661	0.150378	3.37638	-1.65245	0.110343	0.985874	-4.43128
WASH8P	ENST00000400706.3	ENSG00000226210.3	-0.618116	-1.38661	0.150378	3.37638	-1.65245	0.110343	0.985874	-4.43128
CCZ1B	ENST00000316731.8	ENSG00000146574.15	2.33773	0.839625	3.83583	-0.354769	3.2059	0.00352076	0.985874	-4.4313
NA	ENST00000570268.1	NA	-0.202356	-0.483107	0.0783947	4.83193	-1.48079	0.150553	0.985874	-4.43137
HSF1	ENST00000528838.1	ENSG00000185122.11	-0.202356	-0.483107	0.0783947	4.83193	-1.48079	0.150553	0.985874	-4.43137
IDH3A	ENST00000299518.2	ENSG00000166411.14	1.24938	0.130363	2.3684	1.40042	2.2938	0.0300392	0.985874	-4.43142
LRRFIP2	ENST00000496479.1	ENSG00000093167.18	0.811657	-0.0049677	1.62828	1.99658	2.04196	0.0513101	0.985874	-4.43164
NA	ENST00000371336.3	NA	1.768	0.179414	3.35658	1.44398	2.28649	0.030522	0.985874	-4.43166
NIPAL3	ENST00000003912.3	ENSG00000001461.17	0.232274	-0.0938841	0.558433	5.17808	1.46309	0.155301	0.985874	-4.4317
GLUL	ENST00000331872.6	ENSG00000135821.18	-1.67426	-3.47856	0.130043	2.5967	-1.90639	0.0675903	0.985874	-4.43172
URGCP	ENST00000336086.6	ENSG00000106608.16	2.32585	0.665702	3.98599	0.16241	2.87828	0.00784428	0.985874	-4.43205
RDH11	ENST00000381346.4	ENSG00000072042.13	0.352112	-0.144621	0.848845	5.35085	1.45632	0.157149	0.985874	-4.43212
FCER1G	ENST00000289902.1	ENSG00000158869.11	-0.361232	-0.864493	0.142029	8.16196	-1.47466	0.152185	0.985874	-4.43217
STX10	ENST00000589083.1	ENSG00000104915.15	-0.463035	-1.08143	0.155364	4.11399	-1.53831	0.135928	0.985874	-4.43234
GNLY	ENST00000482900.1	ENSG00000115523.16	-1.58969	-2.81454	-0.364839	0.673627	-2.66641	0.0129469	0.985874	-4.43246
GGCX	ENST00000233838.4	ENSG00000115486.12	0.252077	-0.0734172	0.577571	3.66129	1.59106	0.123554	0.985874	-4.43249
CD69	ENST00000228434.3	ENSG00000110848.8	-0.556569	-1.33765	0.224507	5.14493	-1.46394	0.15507	0.985874	-4.43289
FNBP4	ENST00000525792.1	ENSG00000109920.12	-0.512038	-1.06281	0.0387372	2.3656	-1.90997	0.0671086	0.985874	-4.43292
PSME2	ENST00000216802.5	ENSG00000100911.16	-1.02355	-2.45224	0.405133	5.06365	-1.47188	0.152929	0.985874	-4.43296
TGS1	ENST00000260129.5	ENSG00000137574.10	0.412696	-0.111988	0.93738	3.49863	1.61596	0.118046	0.985874	-4.43299
INTU	ENST00000335251.6	ENSG00000164066.13	0.423627	-0.146827	0.994081	4.18347	1.52567	0.139038	0.985874	-4.43302
DOK3	ENST00000500323.2	ENSG00000146094.14	1.29347	0.0333284	2.55361	1.83309	2.1088	0.0446426	0.985874	-4.43306
HIVEP3	ENST00000460604.1	ENSG00000127124.16	-1.29972	-2.61789	0.018453	2.14029	-2.0257	0.0530604	0.985874	-4.43307
RIPOR2	ENST00000473070.1	ENSG00000111913.18	1.8434	0.00351375	3.68329	2.03133	2.05838	0.0495949	0.985874	-4.43319
SNRPN	ENST00000554227.2	ENSG00000128739.22	0.790707	0.0388315	1.54258	1.67479	2.16057	0.0400211	0.985874	-4.43327
TACC3	ENST00000404054.2	ENSG00000013810.19	0.550964	0.00560203	1.09633	1.87708	2.07556	0.047855	0.985874	-4.43335
NA	ENST00000542325.1	NA	-1.11579	-2.41759	0.186009	2.95482	-1.76091	0.0898875	0.985874	-4.43338
BSDC1	ENST00000341071.7	ENSG00000160058.18	0.494043	-0.068837	1.05692	2.66316	1.80321	0.0828329	0.985874	-4.43342
VIM	ENST00000421459.2	ENSG00000026025.16	-0.529518	-1.1399	0.0808631	2.7776	-1.78229	0.0862609	0.985874	-4.43347
KCNIP2	ENST00000348850.5	ENSG00000120049.19	1.75387	0.528076	2.97966	-0.00671862	2.93953	0.00676852	0.985874	-4.43379
CNOT4	ENST00000423368.2	ENSG00000080802.18	1.03471	-0.121423	2.19085	2.57727	1.83869	0.0772875	0.985874	-4.4338
HECTD3	ENST00000372168.3	ENSG00000126107.15	1.64398	-0.0314125	3.31937	2.11066	2.01594	0.0541359	0.985874	-4.43386
DBN1	ENST00000309007.5	ENSG00000113758.13	-1.00762	-2.24447	0.22924	3.29446	-1.67368	0.106056	0.985874	-4.43434
MAP2K1	ENST00000566326.1	ENSG00000169032.9	0.387181	-0.106652	0.881014	3.50249	1.61076	0.119178	0.985874	-4.43452
TFIP11	ENST00000405938.1	ENSG00000100109.17	0.464214	-0.153106	1.08153	3.97016	1.54492	0.134324	0.985874	-4.4346
FBXO21	ENST00000427718.2	ENSG00000135108.14	0.208984	-0.079193	0.49716	4.56198	1.48988	0.14816	0.985874	-4.4347
RBM6	ENST00000422955.1	ENSG00000004534.15	-0.46129	-1.0608	0.138222	3.72485	-1.58079	0.125888	0.985874	-4.43475
RNASEH2A	ENST00000590121.1	ENSG00000104889.6	1.22321	0.432768	2.01365	-0.47636	3.17929	0.00376145	0.985874	-4.43495
NA	ENST00000602750.1	NA	1.81274	-0.151263	3.77674	2.47589	1.89623	0.0689742	0.985874	-4.43517
CARD8	ENST00000518979.1	ENSG00000105483.18	2.22733	0.135665	4.319	1.68834	2.18771	0.0377733	0.985874	-4.43527
TMEM198B	ENST00000508246.1	ENSG00000182796.14	-1.99999	-3.43688	-0.563113	0.269129	-2.8596	0.0082033	0.985874	-4.43528
BCAS2	ENST00000369541.3	ENSG00000116752.6	-0.287747	-0.672163	0.0966691	4.03062	-1.53783	0.136045	0.985874	-4.43544
FCRL1	ENST00000368176.3	ENSG00000163534.15	1.38225	-0.025186	2.78968	2.05922	2.0177	0.053941	0.985874	-4.4355
PLD3	ENST00000409281.1	ENSG00000105223.20	4.98853	1.88352	8.09353	-0.170966	3.30072	0.00277808	0.985874	-4.4356
NAPA	ENST00000594217.1	ENSG00000105402.8	-1.27779	-2.28041	-0.275165	0.707303	-2.6183	0.0144765	0.985874	-4.43562
ST6GAL1	ENST00000457772.2	ENSG00000073849.15	0.917442	-0.333906	2.16879	4.36045	1.50625	0.143928	0.985874	-4.43565
CUX1	ENST00000292538.4	ENSG00000257923.11	-1.26354	-2.83666	0.309584	3.42448	-1.65015	0.110815	0.985874	-4.43567
TPCN1	ENST00000550785.1	ENSG00000186815.12	1.8245	-0.185573	3.83456	2.58368	1.86479	0.0734153	0.985874	-4.43581
PRMT2	ENST00000486520.1	ENSG00000160310.18	0.440152	-0.108084	0.988388	3.26958	1.64943	0.110964	0.985874	-4.4359
SCMH1	ENST00000372595.1	ENSG00000010803.16	-2.01498	-3.74597	-0.283984	1.2929	-2.39151	0.0242195	0.985874	-4.43597
NA	ENST00000443375.2	NA	-0.703477	-1.59452	0.187562	3.47676	-1.622	0.11674	0.985874	-4.43599
CD7	ENST00000583376.1	ENSG00000173762.8	-1.26621	-2.35692	-0.175502	1.2232	-2.38504	0.0245707	0.985874	-4.43599
NNT	ENST00000512996.2	ENSG00000112992.17	-1.03877	-2.35751	0.279965	3.57044	-1.6183	0.117538	0.985874	-4.43603
ZNF253	ENST00000355650.4	ENSG00000256771.3	1.30267	0.128756	2.47658	1.36184	2.2798	0.0309703	0.985874	-4.43606
CLIP1	ENST00000545889.1	ENSG00000130779.20	-1.05724	-2.41923	0.30475	3.70974	-1.59477	0.122721	0.985874	-4.43616
MGA	ENST00000564190.1	ENSG00000174197.16	2.84974	1.15657	4.5429	-0.748712	3.45783	0.00186811	0.985874	-4.43624
RIN1	ENST00000311320.4	ENSG00000174791.11	-0.434806	-1.01703	0.147419	4.05838	-1.53427	0.136915	0.985874	-4.43627
IFITM2	ENST00000399815.2	ENSG00000185201.16	-1.62408	-3.61452	0.366362	3.36763	-1.67632	0.105534	0.985874	-4.43635
SLC35E2A	ENST00000355439.2	ENSG00000215790.7	1.33127	0.216516	2.44603	0.95571	2.45349	0.0210838	0.985874	-4.43641
COMT	ENST00000406520.3	ENSG00000093010.13	-0.274599	-0.662393	0.113194	5.18964	-1.45478	0.157572	0.985874	-4.43644
TSNARE1	ENST00000519651.1	ENSG00000171045.15	-0.322824	-0.716667	0.0710188	3.11157	-1.684	0.104025	0.985874	-4.43644
ARPP19	ENST00000249822.4	ENSG00000128989.10	1.06765	-0.424446	2.55975	4.87024	1.47004	0.153421	0.985874	-4.43656
PTK2B	ENST00000346049.5	ENSG00000120899.18	-0.256742	-0.619399	0.105914	5.18241	-1.45445	0.15766	0.985874	-4.43669
SERPINA1	ENST00000393088.4	ENSG00000197249.13	-0.648161	-1.54094	0.244617	4.54303	-1.49155	0.147725	0.985874	-4.43684
TCF7	ENST00000522653.1	ENSG00000081059.20	0.347152	-0.149749	0.844053	6.07853	1.43532	0.162993	0.985874	-4.43697
ZNF219	ENST00000421093.2	ENSG00000165804.16	-1.57986	-3.08756	-0.0721487	1.82957	-2.15277	0.0406881	0.985874	-4.43706
RAE1	ENST00000462438.1	ENSG00000101146.13	0.665479	0.0295581	1.3014	1.64529	2.14995	0.0409319	0.985874	-4.43709
IMPDH1	ENST00000348127.6	ENSG00000106348.18	-1.09315	-2.61701	0.43071	4.87287	-1.47378	0.152419	0.985874	-4.4372
SLA	ENST00000427060.2	ENSG00000155926.14	0.497904	-0.0980728	1.09388	2.939	1.71638	0.0978585	0.985874	-4.43725
DNAL1	ENST00000553645.2	ENSG00000119661.15	0.338383	-0.106605	0.78337	3.77143	1.56228	0.130185	0.985874	-4.43733
ZNF701	ENST00000540331.1	ENSG00000167562.12	-0.367082	-0.799445	0.065282	2.84601	-1.74426	0.0928006	0.985874	-4.43742
AC091057.1	ENST00000602616.2	ENSG00000187951.11	0.409378	-0.0365255	0.855283	2.33555	1.88617	0.0703689	0.985874	-4.43747
HERC4	ENST00000373700.4	ENSG00000148634.15	1.72832	-0.19599	3.65262	2.60657	1.84521	0.0763036	0.985874	-4.43752
ERCC1	ENST00000592083.1	ENSG00000012061.15	-1.74306	-3.11599	-0.370124	0.722502	-2.60832	0.0148141	0.985874	-4.43757
SMPD4	ENST00000439886.1	ENSG00000136699.19	1.16539	0.0258063	2.30498	1.78083	2.10099	0.04538	0.985874	-4.43766
C8orf33	ENST00000530455.1	ENSG00000182307.14	-0.387788	-0.880612	0.105036	3.44256	-1.61659	0.117909	0.985874	-4.43769
ADCK2	ENST00000483369.1	ENSG00000133597.11	1.85292	0.41746	3.28838	0.480432	2.65194	0.0133903	0.985874	-4.4377
PLBD2	ENST00000280800.3	ENSG00000151176.8	-0.258234	-0.614583	0.0981157	4.50457	-1.4888	0.148444	0.985874	-4.43771
DICER1	ENST00000343455.3	ENSG00000100697.14	1.2501	-0.401984	2.90218	3.93061	1.55457	0.13201	0.985874	-4.43804
NOL12	ENST00000359114.4	ENSG00000273899.5	-0.595623	-1.21032	0.0190775	2.07772	-1.9907	0.0570071	0.985874	-4.4382
CD53	ENST00000464329.1	ENSG00000143119.14	0.884192	0.00787971	1.76051	1.82647	2.07293	0.0481178	0.985874	-4.43823
MEN1	ENST00000312049.6	ENSG00000133895.14	-0.350534	-0.845317	0.144248	5.07708	-1.45551	0.157372	0.985874	-4.43846
PSMB1	ENST00000462957.1	ENSG00000008018.9	0.409013	-0.0446013	0.862627	2.42544	1.85246	0.0752236	0.985874	-4.43852
NA	ENST00000382147.4	NA	-0.307856	-0.747718	0.132006	5.67791	-1.4379	0.162264	0.985874	-4.43853
MPND	ENST00000262966.8	ENSG00000008382.15	-1.47152	-2.5389	-0.404145	0.198169	-2.83235	0.00875516	0.985874	-4.43854
TNRC6A	ENST00000315183.7	ENSG00000090905.19	0.189024	-0.0817384	0.459786	5.89437	1.43426	0.163292	0.985874	-4.43865
EXOSC10	ENST00000376936.4	ENSG00000171824.14	-0.24831	-0.603496	0.106876	5.75569	-1.43627	0.162723	0.985874	-4.43868
OXCT1	ENST00000196371.5	ENSG00000083720.13	0.314638	-0.112687	0.741963	4.17337	1.51269	0.142292	0.985874	-4.43877
CFL1	ENST00000525451.2	ENSG00000172757.13	-0.374303	-0.869387	0.120781	3.84034	-1.55325	0.132323	0.985874	-4.43885
IGHG1	ENST00000390548.2	ENSG00000211896.7	0.451897	-0.189864	1.09366	5.27519	1.44665	0.159817	0.985874	-4.43891
NA	ENST00000604364.1	NA	0.451897	-0.189864	1.09366	5.27519	1.44665	0.159817	0.985874	-4.43891
USP28	ENST00000544967.1	ENSG00000048028.11	0.321814	-0.11226	0.755887	4.06418	1.52314	0.139668	0.985874	-4.43897
GRK2	ENST00000308595.5	ENSG00000173020.11	-0.150404	-0.358191	0.0573841	8.66014	-1.48709	0.148892	0.985874	-4.43902
SBSPON	ENST00000519697.1	ENSG00000164764.11	0.448741	-0.050934	0.948417	2.44248	1.84504	0.0763296	0.985874	-4.43902
GPI	ENST00000589985.1	ENSG00000105220.16	1.05531	0.186921	1.9237	0.81675	2.49668	0.0191247	0.985874	-4.43905
CYB561	ENST00000392976.1	ENSG00000008283.16	-2.30039	-4.27243	-0.328345	1.26083	-2.39653	0.0239507	0.985874	-4.43908
GRAP2	ENST00000407075.3	ENSG00000100351.16	0.367697	-0.160024	0.895418	6.2637	1.43147	0.16408	0.985874	-4.43911
TUBG2	ENST00000588870.1	ENSG00000037042.9	-2.15613	-3.42763	-0.884619	-0.779791	-3.4838	0.00174868	0.985874	-4.43914
ZBTB24	ENST00000230122.3	ENSG00000112365.4	0.234994	-0.0931769	0.563166	4.70729	1.47114	0.153126	0.985874	-4.43919
DDX18	ENST00000476149.1	ENSG00000088205.13	0.422822	-0.0441735	0.889818	2.39187	1.86013	0.0740944	0.985874	-4.43924
ETS1	ENST00000392668.4	ENSG00000134954.14	0.273304	-0.105349	0.651958	8.55012	1.48287	0.150003	0.985874	-4.43926
TTC31	ENST00000424122.1	ENSG00000115282.19	-0.279306	-0.661091	0.102479	4.28175	-1.503	0.144762	0.985874	-4.43945
GNLY	ENST00000533041.1	ENSG00000115523.16	-0.712247	-1.37918	-0.0453148	1.56277	-2.19405	0.037265	0.985874	-4.43947
SF3A2	ENST00000221494.5	ENSG00000104897.10	-0.279497	-0.680705	0.121711	6.47945	-1.43122	0.164153	0.985874	-4.43951
EI24	ENST00000278903.6	ENSG00000149547.15	1.04379	-0.25312	2.34069	3.23794	1.65349	0.110129	0.985874	-4.43957
PTGS1	ENST00000362012.2	ENSG00000095303.16	0.459464	-0.18979	1.10872	7.74646	1.4539	0.157813	0.985874	-4.43961
UBE2I	ENST00000473256.2	ENSG00000103275.20	0.716015	0.00891771	1.42311	1.78106	2.08037	0.047378	0.985874	-4.43968
ANK3	ENST00000373827.2	ENSG00000151150.22	1.34569	-0.126485	2.81786	2.39715	1.87795	0.0715276	0.985874	-4.43972
ST3GAL5	ENST00000461206.1	ENSG00000115525.18	0.424736	-0.0968383	0.94631	3.08991	1.67302	0.106188	0.985874	-4.43975
DCTN4	ENST00000447998.2	ENSG00000132912.12	0.281783	-0.110247	0.673812	4.59383	1.4767	0.151638	0.985874	-4.43989
IRAK1	ENST00000369980.3	ENSG00000184216.14	-0.231289	-0.558119	0.0955413	5.04013	-1.45389	0.157817	0.985874	-4.43995
NA	ENST00000596145.3	NA	-0.231289	-0.558119	0.0955413	5.04013	-1.45389	0.157817	0.985874	-4.43995
NA	ENST00000435396.1	NA	-0.4388	-1.02741	0.149814	3.99915	-1.53156	0.137581	0.985874	-4.44002
HSP90B1	ENST00000299767.5	ENSG00000166598.15	-0.220737	-0.532035	0.0905611	7.87647	-1.45679	0.15702	0.985874	-4.44009
CLNS1A	ENST00000525428.1	ENSG00000074201.8	0.623212	-0.0447229	1.29115	2.21127	1.9169	0.0661835	0.985874	-4.44022
C7orf26	ENST00000477298.1	ENSG00000146576.13	2.87883	1.28369	4.47396	-1.20527	3.7078	0.000984339	0.985874	-4.44022
BMS1P2	ENST00000532854.1	ENSG00000251079.6	0.620186	0.0531178	1.18725	1.37006	2.2469	0.0332613	0.985874	-4.44025
TNFSF8	ENST00000474301.1	ENSG00000106952.7	-0.285066	-0.648864	0.0787316	3.42464	-1.60984	0.11938	0.985874	-4.44035
FTO	ENST00000471389.1	ENSG00000140718.21	0.55659	-0.0494074	1.16259	2.29594	1.88696	0.070259	0.985874	-4.44053
CNPY4	ENST00000262932.3	ENSG00000166997.8	-0.323417	-0.694676	0.0478413	2.62849	-1.78972	0.0850298	0.985874	-4.44056
SLC46A3	ENST00000380814.4	ENSG00000139508.14	0.590918	-0.0481249	1.22996	2.25621	1.89974	0.0684928	0.985874	-4.44065
GLIPR1	ENST00000266659.3	ENSG00000139278.10	-0.272966	-0.664459	0.118528	6.82687	-1.43246	0.163802	0.985874	-4.44067
NA	ENST00000549828.1	NA	2.12406	0.124454	4.12366	1.58239	2.18233	0.0382098	0.985874	-4.44073
TMEM173	ENST00000507297.1	ENSG00000184584.13	-0.23402	-0.570352	0.102313	6.4883	-1.42949	0.164644	0.985874	-4.44076
NA	ENST00000427925.2	NA	3.74742	1.55891	5.93594	-0.842472	3.51788	0.00160317	0.985874	-4.44085
TTI1	ENST00000373447.3	ENSG00000101407.13	1.56672	-0.25188	3.38532	2.83835	1.76991	0.0883443	0.985874	-4.44102
BCR	ENST00000436990.2	ENSG00000186716.20	-1.66873	-3.1314	-0.206055	1.2682	-2.34388	0.0269136	0.985874	-4.44102
PTGS1	ENST00000373698.5	ENSG00000095303.16	0.530331	-0.221152	1.28181	5.07441	1.44986	0.158928	0.985874	-4.44106
CRYGS	ENST00000460288.1	ENSG00000213139.8	0.806695	0.118733	1.49466	0.984194	2.40903	0.0232923	0.985874	-4.44106
SULF2	ENST00000495544.1	ENSG00000196562.14	-1.21782	-2.64257	0.206936	2.85091	-1.75606	0.0907269	0.985874	-4.44111
DHRS13	ENST00000394901.3	ENSG00000167536.14	-0.889783	-1.70125	-0.0783145	1.41036	-2.25274	0.0328442	0.985874	-4.44116
ADCY7	ENST00000254235.3	ENSG00000121281.12	-0.20119	-0.489069	0.0866898	7.09194	-1.4358	0.162857	0.985874	-4.44122
PDS5A	ENST00000507766.1	ENSG00000121892.15	1.12299	0.0411603	2.20482	1.63957	2.13263	0.0424592	0.985874	-4.44129
NA	ENST00000418048.2	NA	-0.392399	-0.947684	0.162885	7.77408	-1.45181	0.158388	0.985874	-4.44134
BIRC3	ENST00000532808.1	ENSG00000023445.14	0.238671	-0.101113	0.578456	5.23497	1.4431	0.160808	0.985874	-4.44153
NA	ENST00000433975.1	NA	1.76443	0.553374	2.97549	-0.246856	2.99321	0.00594231	0.985874	-4.44156
PDE7A	ENST00000396642.3	ENSG00000205268.10	0.609753	-0.100306	1.31981	2.6944	1.76424	0.089314	0.985874	-4.44161
PIK3C2B	ENST00000367187.3	ENSG00000133056.13	0.335423	-0.126601	0.797447	4.33831	1.49151	0.147734	0.985874	-4.44163
C7orf43	ENST00000457641.1	ENSG00000146826.17	-0.366765	-0.876295	0.142765	4.52797	-1.47882	0.151075	0.985874	-4.4418
TOMM5	ENST00000321301.6	ENSG00000175768.13	-0.265489	-0.617889	0.086911	3.81055	-1.54778	0.133635	0.985874	-4.44183
NA	ENST00000453222.2	NA	0.697256	0.0504328	1.34408	1.41944	2.21465	0.0356559	0.985874	-4.44196
ZNF3	ENST00000299667.4	ENSG00000166526.17	1.28646	-0.137734	2.71065	2.44764	1.85577	0.0747336	0.985874	-4.44203
THRAP3	ENST00000354618.5	ENSG00000054118.15	0.15183	-0.0663992	0.37006	6.70726	1.42936	0.16468	0.985874	-4.44211
DNM3	ENST00000523513.1	ENSG00000197959.14	1.76361	0.362083	3.16513	0.542741	2.58523	0.0156236	0.985874	-4.44215
NA	ENST00000575876.1	NA	0.784344	0.0266844	1.542	1.63063	2.12682	0.0429824	0.985874	-4.44216
FHIT	ENST00000466788.1	ENSG00000189283.10	0.784344	0.0266844	1.542	1.63063	2.12682	0.0429824	0.985874	-4.44216
ARMH1	ENST00000568406.1	ENSG00000198520.12	-0.91738	-1.8101	-0.0246608	1.74633	-2.11121	0.0444167	0.985874	-4.44223
VSIR	ENST00000481568.2	ENSG00000107738.20	0.922551	0.111533	1.73357	1.12689	2.33699	0.0273252	0.985874	-4.44226
COL4A3BP	ENST00000261415.7	ENSG00000113163.16	1.37938	0.0980879	2.66068	1.43359	2.21174	0.0358793	0.985874	-4.44227
TBC1D17	ENST00000600354.1	ENSG00000104946.13	0.928613	0.0749985	1.78223	1.3645	2.23497	0.0341301	0.985874	-4.44244
ANTXR2	ENST00000449651.1	ENSG00000163297.17	-0.356399	-0.758977	0.0461789	2.50605	-1.8188	0.0803561	0.985874	-4.44246
LTA4H	ENST00000413268.2	ENSG00000111144.10	-0.266579	-0.634555	0.101396	4.37333	-1.48835	0.14856	0.985874	-4.44248
DNM2	ENST00000590806.1	ENSG00000079805.16	0.364343	-0.152172	0.880858	5.012	1.44919	0.159113	0.985874	-4.44264
FAM104A	ENST00000405159.3	ENSG00000133193.12	0.96065	-0.305225	2.22653	3.74292	1.55909	0.130937	0.985874	-4.4427
RPL32	ENST00000396953.2	ENSG00000144713.12	-0.638879	-1.33801	0.0602552	2.34378	-1.8774	0.0716058	0.985874	-4.44272
PPM1B	ENST00000378551.2	ENSG00000138032.21	0.473344	-0.146225	1.09291	3.61636	1.56959	0.128474	0.985874	-4.44273
TBC1D23	ENST00000344949.5	ENSG00000036054.13	-1.9552	-3.66952	-0.240878	1.27085	-2.34313	0.0269582	0.985874	-4.44285
KIAA1324	ENST00000369936.1	ENSG00000116299.17	0.571633	-0.0748275	1.21809	2.48635	1.81666	0.0806924	0.985874	-4.44288
ZFYVE26	ENST00000394455.2	ENSG00000072121.16	1.17721	0.0722909	2.28212	1.47483	2.18888	0.0376794	0.985874	-4.44298
ARHGAP45	ENST00000590214.1	ENSG00000180448.10	-0.420463	-1.00485	0.163924	4.50554	-1.47817	0.151247	0.985874	-4.44301
ANKRD44	ENST00000282272.8	ENSG00000065413.20	1.00737	-0.29731	2.31206	3.56005	1.58629	0.124633	0.985874	-4.44306
ATP2C1	ENST00000359644.3	ENSG00000017260.19	3.12767	0.601868	5.65347	0.702243	2.54401	0.0171718	0.985874	-4.44307
HBP1	ENST00000498408.1	ENSG00000105856.14	0.444957	-0.0586857	0.948599	2.48442	1.81507	0.0809427	0.985874	-4.44315
TNFRSF14	ENST00000355716.4	ENSG00000157873.17	-0.144676	-0.353095	0.0637433	6.02242	-1.42612	0.165605	0.985874	-4.44321
HUWE1	ENST00000262854.6	ENSG00000086758.16	-2.2613	-5.06882	0.54622	3.52146	-1.65475	0.10987	0.985874	-4.44322
CLK4	ENST00000519132.1	ENSG00000113240.13	1.64763	0.433562	2.86169	0.0919519	2.78814	0.00972555	0.985874	-4.44327
CYB5D2	ENST00000301391.3	ENSG00000167740.9	0.532268	-0.0764438	1.14098	2.54789	1.79646	0.0839267	0.985874	-4.44333
MAT2A	ENST00000306434.3	ENSG00000168906.13	-0.154163	-0.376335	0.0680084	6.46826	-1.42558	0.165761	0.985874	-4.44344
GGPS1	ENST00000282841.5	ENSG00000152904.11	0.429919	-0.101332	0.961169	3.07788	1.66259	0.108278	0.985874	-4.44344
NA	ENST00000323007.3	NA	0.50938	-0.0812261	1.09999	2.63069	1.77191	0.088005	0.985874	-4.44351
RBL2	ENST00000562850.1	ENSG00000103479.16	1.0837	0.178084	1.98932	0.823099	2.45846	0.0208496	0.985874	-4.44351
GAK	ENST00000314167.4	ENSG00000178950.17	-0.231802	-0.565922	0.102317	6.44025	-1.42533	0.165833	0.985874	-4.44351
BCL7C	ENST00000572628.1	ENSG00000099385.11	-0.311298	-0.692497	0.0699002	3.02822	-1.67774	0.105254	0.985874	-4.44353
ADAM15	ENST00000355956.2	ENSG00000143537.13	-0.58688	-1.29626	0.122505	2.96581	-1.69967	0.101001	0.985874	-4.44353
DPH1	ENST00000571418.1	ENSG00000108963.17	2.04091	0.519662	3.56216	0.166574	2.75627	0.0104871	0.985874	-4.44368
DGKZ	ENST00000343674.6	ENSG00000149091.15	0.797725	-0.0790976	1.67455	2.31599	1.86913	0.072788	0.985874	-4.44373
VSIR	ENST00000470317.2	ENSG00000107738.20	-0.212578	-0.519013	0.093856	6.50051	-1.42521	0.165865	0.985874	-4.44381
CCDC88B	ENST00000356786.5	ENSG00000168071.22	-0.237406	-0.579812	0.105	6.30054	-1.42445	0.166082	0.985874	-4.44386
NLRC5	ENST00000262510.6	ENSG00000140853.15	-3.03826	-6.09771	0.021198	2.3889	-2.04023	0.0514946	0.985874	-4.44386
OTUD5	ENST00000156084.4	ENSG00000068308.13	-0.420854	-0.948975	0.107266	3.22646	-1.63718	0.113513	0.985874	-4.44386
NA	ENST00000597676.1	NA	-0.420854	-0.948975	0.107266	3.22646	-1.63718	0.113513	0.985874	-4.44386
MS4A6A	ENST00000531914.1	ENSG00000110077.14	-0.453345	-1.05138	0.144688	3.71186	-1.55741	0.131336	0.985874	-4.44391
RAF1	ENST00000494557.1	ENSG00000132155.11	0.460131	-0.101989	1.02225	2.98467	1.68171	0.104473	0.985874	-4.44393
CTSW	ENST00000528419.1	ENSG00000172543.8	-0.48986	-1.16091	0.181194	4.223	-1.49973	0.145603	0.985874	-4.44395
PILRB	ENST00000422808.1	ENSG00000121716.20	-2.63176	-4.35574	-0.907784	-0.248086	-3.13627	0.00418425	0.985874	-4.44398
TXNL1	ENST00000586262.1	ENSG00000091164.13	1.49355	0.435936	2.55116	-0.148138	2.90129	0.0074225	0.985874	-4.444
PTGES2	ENST00000476655.1	ENSG00000148334.15	-2.04197	-3.65142	-0.432519	0.617829	-2.60657	0.014874	0.985874	-4.44404
PDCD6	ENST00000507528.1	ENSG00000249915.8	-0.501094	-1.04792	0.0457278	2.2931	-1.88266	0.0708621	0.985874	-4.44409
KLHL36	ENST00000325279.4	ENSG00000135686.13	0.237306	-0.102615	0.577227	5.37993	1.43426	0.163291	0.985874	-4.44412
FAM110A	ENST00000304189.2	ENSG00000125898.13	-2.80502	-4.51398	-1.09607	-0.600116	-3.37213	0.00232104	0.985874	-4.44416
ENSA	ENST00000361532.5	ENSG00000143420.18	-0.296205	-0.694183	0.101773	3.91265	-1.52908	0.138192	0.985874	-4.44417
PTAFR	ENST00000539896.1	ENSG00000169403.12	-0.3233	-0.789362	0.142763	6.59205	-1.42514	0.165885	0.985874	-4.44425
YTHDC1	ENST00000507529.1	ENSG00000083896.12	0.829868	0.0335942	1.62614	1.56378	2.14114	0.0417028	0.985874	-4.44429
DMAP1	ENST00000315913.5	ENSG00000178028.14	-1.02846	-2.33928	0.282361	3.45625	-1.61191	0.118927	0.985874	-4.44443
CNPY3	ENST00000372836.4	ENSG00000137161.16	-0.193781	-0.472176	0.0846146	7.00026	-1.43003	0.164489	0.985874	-4.44444
ARHGEF18	ENST00000319670.9	ENSG00000104880.17	-1.02933	-2.45326	0.394596	4.47392	-1.48513	0.149406	0.985874	-4.44447
GOLGA7	ENST00000405786.2	ENSG00000147533.16	-1.04769	-2.31165	0.216272	3.00672	-1.70293	0.100381	0.985874	-4.44451
NA	ENST00000224167.2	NA	-2.12237	-3.75671	-0.488028	0.488228	-2.66794	0.0129009	0.985874	-4.44459
[truncated: 44,180 more rows]
